# Supplementary material for: Polyphasic evaluation of key cyanobacteria in biocrusts from the most arid region in Europe
Source: PeerJ. 2019 Jan 3;7:e6169. doi: 10.7717/peerj.6169 (PMC6321753; doi:10.7717/peerj.6169)
Supplement: Supplemental Information 1 [file peerj-07-6169-s001.fas]

>MG641907_Tolypothrix_distorta_CANT1_Clone_1
AGAGTTTGATCCTGGCTCAGGATGAACGCTGGCGGTATGCTTAACACATGCAAGTCGAAC
GGAGTACTTCGGTACTTAGTGGCGGACGGGTGAGTAACGCGTGAGAATCTGCCTTCAGGT
TCGGGACAACCACTGGAAACGGTGGCTAATACCGAATGTGCAGCAATGTGAAAAATTTAT
TGCCTGGAGATGAGCTCGCGTCTGATTAGCTAGTAGGTGTGGTAAGAGCGCACCTAGGCG
ACGATCAGTAGCTGGTCTGAGAGGATGATCAGCCACACTGGGACTGAGACACGGCCCAGA
CTCCTACGGGAGGCAGCAGTGGGGAATTTTCCGCAATGGGCGAAAGCCTGACGGAGCAAT
ACCGCGTGAGGGAGGAAGGCTCTTGGGTTGTAAACCTCTTTTCTCAGGGAAGAAAAAAAT
GACGGTACCTGAGGAATAAGCATCGGCTAACTCCGTGCCAGCAGCCGCGGTAATACGGAG
GATGCAAGCGTTATCCGGAATGATTGGGCGTAAAGCGTCCGCAGGTGGCTATGTAAGTCT
GCTGTTAAAGAGTCTGGCTCAACCAGATAAAGGCAGTGGAAACTACATGGCTAGAGTGCG
TTCGGGGCAGAGGGAATTCCTGGTGTAGCGGTGAAATGCGTAGAGATCAGGAAGAACACC
GGTGGCGAAAGCGCTCTGCTAGGCCGCAACTGACACTGAGGGACGAAAGCTAGGGGAGCG
AATGGGATTAGATACCCCAGTAGTCCTAGCCGTAAACGATGGATACTAGGCGTGGCTTGT
ATCGACCCGAGCCGTGCCGTAGCTAACGCGTTAAGTATCCCGCCTGGGGAGTACGCAGGC
AACTGTGAAACTCAAAGGAATTGACGGGGGCCCGCACAAGCGGTGGAGTATGTGGTTTAA
TTCGATGCAACGCGAAGAACCTTACCAGGACTTGACATGTCGCGAATCCGAGTGAAAGCT
TGGAGTGCCTTCGGGAGCGCGAACACAGGTGGTGCATGGCTGTCGTCAGCTCGTGTCGTG
AGATGTTGGGTTAAGTCCCGCAACGAGCGCAACCCTCGTTTTTAGTTGCCAGCATTAAGT
TGGGCACTCTAGAGAGACTGCCGGTGACAAACCGGAGGAAGGTGGGGATGACGTCAAGTC
AGCATGCCCCTTACGTTCTGGGCTACACACGTACTACAATGCTACGGACAAAGGGCAGCA
AGCATGCGAATGCAAGCTAATCTCATAAACCGTGGCTCAGTTCAGATCGCAGGCTGCAAC
TCGCCTGCGTGAAGGAGGAATCGCTAGTAATTGCAGGTCAGCATACTGCAGTGAATTCGT
TCCCGGGCCTTGTACACACCGCCCGTCACACCATGGAAGCTGGTAGTGCCCGAAGTCATT
ACCCCAACTGTCAAAAGAGGGGGATGCCTGAGGCAGGACTGGTGACTGGGGTGAAGTCGT
AACAAGGTAGCCGTACCGGAAGGTGTGGCTGGATCACCTCCT
>MG641908_Tolypothrix_distorta_CANT1_Clone_2
AGAGTTTGATCCTGGCTCAGGATGAACGCTGGCGGTATGCTTAACACATGCAAGTCGAAC
GGAGTACTTCGGTACTTAGTGGCGGACGGGTGAGTAACGCGTGAGAATCTGCCTTCAGGT
TCGGGACAACCACTGGAAACGGTGGCTAATACCGAATGTGCAGCAATGTGAAAAATTTAT
TGCCTGGAGATGAGCTCGCGTCTGATTAGCTAGTAGGTGTGGTAAGAGCGCACCTAGGCG
ACGATCAGTAGCTGGTCTGAGAGGATGATCAGCCACACTGGGACTGAGACACGGCCCAGA
CTCCTACGGGAGGCAGCAGTGGGGAATTTTCCGCAATGGGCGAAAGCCTGACGGAGCAAT
ACCGCGTGAGGGAGGAAGGCTCTTGGGTTGTAAACCTCTTTTCTCAGGGAAGAAAAAAAT
GACGGTACCTGAGGAATAAGCATCGGCTAACTCCGTGCCAGCAGCCGCGGTAATACGGAG
GATGCAAGCGTTATCCGGAATGATTGGGCGTAAAGCGTCCGCAGGTGGCTATGTAAGTCT
GCTGTTAAAGAGTCTGGCTCAACCAGATAAAGGCAGTGGAAACTACATGGCTAGAGTGCG
TTCGGGGCAGAGGGAATTCCTGGTGTAGCGGTGAAATGCGTAGAGATCAGGAAGAACACC
GGTGGCGAAAGCGCTCTGCTAGGCCGCAACTGACACTGAGGGACGAAAGCTAGGGGAGCG
AATGGGATTAGATACCCCAGTAGTCCTAGCCGTAAACGATGGATACTAGGCGTGGCTTGT
ATCGACCCGAGCCGTGCCGTAGCTAACGCGTTAAGTATCCCGCCTGGGGAGTACGCAGGC
AACTGTGAAACTCAAAGGAATTGACGGGGGCCCGCACAAGCGGTGGAGTATGTGGTTTAA
TTCGATGCAACGCGAAGAACCTTACCAGGACTTGACATGTCGCGAATCCGAGTGAAAGCT
TGGAGTGCCTTCGGGAGCGCGAACACAGGTGGTGCATGGCTGTCGTCAGCTCGTGTCGTG
AGATGTTGGGTTAAGTCCCGCAACGAGCGCAACCCTCGTTTTTAGTTGCCAGCATTAAGT
TGGGCACTCTAGAGAGACTGCCGGTGACAAACCGGAGGAAGGTGGGGATGACGTCAAGTC
AGCATGCCCCTTACGTTCTGGGCTACACACGTACTACAATGCTACGGACAAAGGGCAGCA
AGCATGCGAATGCAAGCTAATCTCATAAACCGTGGCTCAGTTCAGATCGCAGGCTGCAAC
TCGCCTGCGTGAAGGAGGAATCGCTAGTAATTGCAGGTCAGCATACTGCAGTGAATTCGT
TCCCGGGCCTTGTACACACCGCCCGTCACACCATGGAAGCTGGTAGTGCCCGAAGTCATT
ACCCCAACTGTCAAAAGAGGGGGATGCCTAAGGCAGGACTGGTGACTGGGGTGAAGTCGT
AACAAGGTAGCCGTACCGGAAGGTGTGGCTGGATCACCTCCT
>MG641909_Tolypothrix_distorta_CANT3
AGAGTTTGATCCTGGCTCAGGATGAACGCTGGCGGTATGCTTAACACATGCAAGTCGAAC
GGAGTACTTCGGTACTTAGTGGCGGACGGGTGAGTAACGCGTGAGAATCTGCCTTCAGGT
TCGGGACAACCACTGGAAACGGTGGCTAATACCGAATGTGCAGCAATGTGAAAAATTTAT
TGCCTGGAGATGAGCTCGCGTCTGATTAGCTAGTAGGTGTGGTAAGAGCGCACCTAGGCG
ACGATCAGTAGCTGGTCTGAGAGGATGATCAGCCACACTGGGACTGAGACACGGCCCAGA
CTCCTACGGGAGGCAGCAGTGGGGAATTTTCCGCAATGGGCGAAAGCCTGACGGAGCAAT
ACCGCGTGAGGGAGGAAGGCTCTTGGGTTGTAAACCTCTTTTCTCAGGGAAGAAAAAAAT
GACGGTACCTGAGGAATAAGCATCGGCTAACTCCGTGCCAGCAGCCGCGGTAATACGGAG
GATGCAAGCGTTATCCGGAATGATTGGGCGTAAAGCGTCCGCAGGTGGCTATGTAAGTCT
GCTGTTAAAGAGTCTGGCTCAACCAGATAAAGGCAGTGGAAACTACATGGCTAGAGTGCG
TTCGGGGCAGAGGGAATTCCTGGTGTAGCGGTGAAATGCGTAGAGATCAGGAAGAACACC
GGTGGCGAAAGCGCTCTGCTAGGCCGCAACTGACACTGAGGGACGAAAGCTAGGGGAGCG
AATGGGATTAGATACCCCAGTAGTCCTAGCCGTAAACGATGGATACTAGGCGTGGCTTGT
ATCGACCCGAGCCGTGCCGTAGCTAACGCGTTAAGTATCCCGCCTGGGGAGTACGCAGGC
AACTGTGAAACTCAAAGGAATTGACGGGGGCCCGCACAAGCGGTGGAGTATGTGGTTTAA
TTCGATGCAACGCGAAGAACCTTACCAGGACTTGACATGTCGCGAATCCGAGTGAAAGCT
TGGAGTGCCTTCGGGAGCGCGAACACAGGTGGTGCATGGCTGTCGTCAGCTCGTGTCGTG
AGATGTTGGGTTAAGTCCCGCAACGAGCGCAACCCTCGTTTTTAGTTGCCAGCATTAAGT
TGGGCACTCTAGAGAGACTGCCGGCGACAAACCGGAGGAAGGTGGGGATGACGTCAAGTC
AGCATGCCCCTTACGTTCTGGGCTACACACGTACTACAATGCTACGGACAAAGGGCAGCA
AGCATGCGAATGCAAGCTAATCTCATAAACCGTGGCTCAGTTCAGATCGCAGGCTGCAAC
TCGCCTGCGTGAAGGAGGAATCGCTAGTAATTGCAGGTCAGCATACTGCAGTGAATTCGT
TCCCGGGCCTTGTACACACCGCCCGTCACACCATGGAAGCTGGTAGTGCCCGAAGTCATT
ACCCCAACTGTCAAAAGAGGGGGATGCCTAAGGCAGGACTGGTGACTGGGGTGAAGTCGT
AACAAGGTAGCCGTACCGGAAGGTGTGGCTGGATCACCTCCT
>MG641910_Tolypothrix_distorta_CANT6_Clone_1
AGAGTTTGATCCTGGCTCAGGATGAACGCTGGCGGTATGCTTAACACATGCAAGTCGAAC
GGAGTACTTCGGTACTTAGTGGCGGACGGGTGAGTAACGCGTGAGAATCTGCCTTCAGGT
TCGGGACAACCACTGGAAACGGTGGCTAATACCGAATGTGCAGCAATGTGAAAAATTTAT
TGCCTGGAGATGAGCTCGCGTCTGATTAGCTAGTAGGTGTGGTAAGAGCGCACCTAGGCG
ACGATCAGTAGCTGGTCTGAGAGGATGATCAGCCACACTGGGACTGAGACACGGCCCAGA
CTCCTACGGGAGGCAGCAGTGGGGAATTTTCCGCAATGGGCGAAAGCCTGACGGAGCAAT
ACCGCGTGAGGGAGGAAGGCTCTTGGGTTGTAAACCTCTTTTCTCAGGGAAGAAAAAAAT
GACGGTACCTGAGGAATAAGCATCGGCTAACTCCGTGCCAGCAGCCGCGGTAATACGGAG
GATGCAAGCGTTATCCGGAATGATTGGGCGTAAAGCGTCCGCAGGTGGCTATGTAAGTCT
GCTGTTAAAGAGTCTGGCTCAACCAGATAAAGGCAGTGGAAACTACATGGCTAGAGTGCG
TTCGGGGCAGAGGGAATTCCTGGTGTAGCGGTGAAATGCGTAGAGATCAgGAAGAACACC
GGTGGCGAAAGCGCTCTGCTAGGCCGCAACTGACACTGAGGGACGAAAGCTAGGGGAGCG
AATGGGATTAGATACCCCAGTAGTCCTAGCCGTAAACGATGGATACTAGGCGTGGCTTGT
ATCGACCCGAGCCGTGCCGTAGCTAACGCGTTAAGTATCCCGCCTGGGGAGTACGCAGGC
AACTGTGAAACTCAAAGGAATTGACGGGGGCCCGCACAAGCGGTGGAGTATGTGGTTTAA
TTCGATGCAACGCGAAGAACCTTACCAGGACTTGACATGTCGCGAATCCGAGTGAAAGCT
TGGAGTGCCTTCGGGAGCGCGAACACAGGTGGTGCATGGCTGTCGTCAGCTCGTGTCGTG
AGATGTTGGGTTAAGTCCCGCAACGAGCGCAACCCTCGTTTTTAGTTGCCAGCATTAAGT
TGGGCACTCTAGAGAGACTGCCGGTGACAAACCGGAGGAAGGTGGGGATGACGTCAAGTC
AGCATGCCCCTTACGTTCTGGGCTACACACGTACTACAATGCTACGGACAAAGGGCAGCA
AGCATGCGAATGCAAGCTAATCTCATAAACCGTGGCTCAGTTCAGATCGCAGGCTGCAAC
TCGCCTGCGTGAAGGAGGAATCGCTAGTAATTGCAGGTCAGCATACTGCAGTGAATTCGT
TCCCGGGCCTTGTACACACCGCCCGTCACACCATGGAAGCTGGTAGTGCCCGAAGTCATT
ACCCCAACTGTCAAAAGAGGGGGATGCCTAAGGCAGGACTGGTGACTGGGGTGAAGTCGT
AACAAGGTAGCCGTACCGGAAGGTGTGGCTGGATCACCTCCT
>MG641911_Tolypothrix_distorta_CANT6_Clone_2
AGAGTTTGATCCTGGCTCAGGATGAACGCTGGCGGTATGCTTAACACATGCAAGTCGAAC
GGAGTACTTCGGTACTTAGTGGCGGACGGGTGAGTAACGCGTGAGAATCTGCCTTCAGGT
TCGGGACAACCACTGGAAACGGTGGCTAATACCGAATGTGCAGCAATGTGAAAAATTTAT
TGCCTGGAGATGAGCTCGCGTCTGATTAGCTAGTAGGTGTGGTAAGAGCGCACCTAGGCG
ACGATCAGTAGCTGGTCTGAGAGGATGATCAGCCACACTGGGACTGAGACACGGCCCAGA
CTCCTACGGGAGGCAGCAGTGGGGAATTTTCCGCAATGGGCGAAAGCCTGACGGAGCAAT
ACCGCGTGAGGGAGGAAGGCTCTTGGGTTGTAAACCTCTTTTCTCAGGGAAGAAAAAAAT
GACGGTACCTGAGGAATAAGCATCGGCTAACTCCGTGCCAGCAGCCGCGGTAATACGGAG
GATGCAAGCGTTATCCGGAATGATTGGGCGTAAAGCGTCCGCAGGTGGCTATGTAAGTCT
GCTGTTAAAGAGTCTGGCTCAACCAGATAAAGGCAGTGGAAACTACATGGCTAGAGTGCG
TTCGGGGCAGAGGGAATTCCTGGTGTAGCGGTGAAATGCGTAGAGATCAGGAAGAACACC
GGTGGCGAAAGCGCTCTGCTAGGCCGCAACTGACACTGAGGGACGAAAGCTAGGGGAGCG
AATGGGATTAGATACCCCAGTAGTCCTAGCCGTAAACGATGGATACTAGGCGTGGCTTGT
ATCGACCCGAGCCGTGCCGTAGCTAACGCGTTAAGTATCCCGCCTGGGGAGTACGCAGGC
AACTGTGAAACTCAAAGGAATTGACGGGGGCCCGCACAAGCGGTGGAGTATGTGGTTTAA
TTCGATGCAACGCGAAGAACCTTACCAGGACTTGACATGTCGCGAATCCGAGTGAAAGCT
TGGAGTGCCTTCGGGAGCGCGAACACAGGTGGTGCATGGCTGTCGTCAGCTCGTGTCGTG
AGATGTTGGGTTAAGTCCCGCAACGAGCGCAACCCTCGTTTTTAGTTGCCAGCATTAAGT
TGGGCACTCTAGAGAGACTGCCGGTGACAAACCGGAGGAAGGTGGGGATGACGTCAAGTC
AGCATGCCCCTTACGTTCTGGGCTACACACGTACTACAATGCTACGGACAAAGGGCAGCA
AGCATGCGAATGCAAGCTAATCTCATAAACCGTGGCTCAGTTCAGATCGCAGGCTGCAAC
TCGCCTGCGTGAAGGAGGAATCGCTAGTAATTGCAGGTCAGCATACTGCAGTGAATTCGT
TCCCGGGCCTTGTACACACCGCCCGTCACACCATGGAAGCTGGTAGTGCCCGAAGTCATT
ACCCCAACTGTCAAAAGAGGGGGATGCCTAAGGCAGGACTGGTGACTGGGGTGAAGTCGT
AACAAGGTAGCCGTACCGGAAGGTGTGGCTGGATCACCTCCT
>MG641912_Tolypothrix_distorta_CANT7
AGAGTTTGATCCTGGCTCAGGATGAACGCTGGCGGTATGCTTAACACATGCAAGTCGAAC
GGAGTACTTCGGTACTTAGTGGCGGACGGGTGAGTAACGCGTGAGAATCTGCCTTCAGGT
TCGGGACAACCACTGGAAACGGTGGCTAATACCGAATGTGCAGCAATGTGAAAAATTTAT
TGCCTGGAGATGAGCTCGCGTCTGATTAGCTAGTAGGTGTGGTAAGAGCGCACCTAGGCG
ACGATCAGTAGCTGGTCTGAGAGGATGATCAGCCACACTGGGACTGAGACACGGCCCAGA
CTCCTACGGGAGGCAGCAGTGGGGAATTTTCCGCAATGGGCGAAAGCCTGACGGAGCAAT
ACCGCGTGAGGGAGGAAGGCTCTTGGGTTGTAAACCTCTTTTCTCAGGGAAGAAAAAAAT
GACGGTACCTGAGGAATAAGCATCGGCTAACTCCGTGCCAGCAGCCGCGGTAATACGGAG
GATGCAAGCGTTATCCGGAATGATTGGGCGTAAAGCGTCCGCAGGTGGCTATGTAAGTCT
GCTGTTAAAGAGTCTGGCTCAACCAGATAAAGGCAGTGGAAACTACATGGCTAGAGTGCG
TTCGGGGCAGAGGGAATTCCTGGTGTAGCGGTGAAATGCGTAGAGATCAGGAAGAACACC
GGTGGCGAAAGCGCTCTGTTAGGCCGCAACTGACACTGAGGGACGAAAGCTAGGGGAGCG
AATGGGATTAGATACCCCAGTAGTCCTAGCCGTAAACGATGGATACTAGGCGTGGCTTGT
ATCGACCCGAGCCGTGCCGTAGCTAACGCGTTAAGTATCCCGCCTGGGGAGTACGCAGGC
AACTGTGAAACTCAAAGGAATTGACGGGGGCCCGCACAAGCGGTGGAGTATGTGGTTTAA
TTCGATGCAACGCGAAGAACCTTACCAGGACTTGACATGTCGCGAATCCGAGTGAAAGCT
TGGAGTGCCTTCGGGAGCGCGAACACAGGTGGTGCATGGCTGTCGTCAGCTCGTGTCGTG
AGATGTTGGGTTAAGTCCCGCAACGAGACGCAACCCTCGTTTTTAGTTGCCAGCATTAAG
TTGGGCACTCTAGAGAAGACTGCCGGTGACAAACCGGAGGAAGGTGGGGATGACGTCAAG
TCAGCATGCCCCTTACGTTCTGGGCTACACACGTACTACAATGCTACGGACAAAGGGCAG
CAAGCATGCGAATGCAAGCTAATCTCATAAACCGTGGCTCAGTTCAGATCGCAGGCTGCA
ACTCGCCTGCGTGAAGGAGGAATCGCTAGTAATTGCAGGTCAGCATACTGCAGTGAATTC
GTTCCCGGGCCTTGTACACACCGCCCGTCACACCATGGAAGCTGGTAGTGCCCGAAGTCA
TTACCCCAACTGTCAAAAGAGGGGGATGCCTAAGGCAGGACTGGTGACTGGGGTGAAGTC
GTAACAAGGTAGCCGTACCGGAAGGTGTGGCTGGATCACCTCCT
>MG641913_Tolypothrix_distorta_CAU1
AGAGTTTGATCCTGGCTCAGGATGAACGCTGGCGGTATGCTTAACACATGCAAGTCGAAC
GGAGTACTTCGGTACTTAGTGGCGGACGGGTGAGTAACGCGTGAGAATCTGCCTTCAGGT
TCGGGACAACCACTGGAAACGGTGGCTAATACCGAATGTGCAGCAATGTGAAATATTTAT
AGCCTGAAGATGAGCTCGCGTCTGATTAGCTAGTAGGTGTGGTAAGAGCGCACCTAGGCG
ACGATCAGTAGCTGGTCTGAGAGGATGATCAGCCACACTGGGACTGAGACACGGCCCAGA
CTCCTACGGGAGGCAGCAGTGGGGAATTTTCCGCAATGGGCGAAAGCCTGACGGAGCAAT
ACCGCGTGAGGGAGGAAGGCTCTTGGATTGTAAACCTCTTTTCTCAGGGAAGAAAAAAAT
GACGGTACCTGAGGAATAAGCATCGGCTAACTCCGTGCCAGCAGCCGCGGTAATACGGAG
GATGCAAGCGTTATCCGGAATGATTGGGCGTAAAGCGTCCGCAGGTGGCTATGTAAGTCT
GCTGTTAAAGAGtCTGGCTCAACCAGATAAAGGCAGTGGAAACTACATGGCTAGAGTGCG
TTCGGGGCAGAgGGAATTCCTGGTGTAGCGGTGAAATGCGTAGAGATCAGGAAGAACACC
GGTGGCGAAAGCGCTCTGCTAGGCCGCAACTGACACTGAGGGACGAAAGCTAGGGGAGCG
AATGGGATTAGATACCCCAGTAGTCCTAGCCGTAAACGATGGATACTAGGCGTGGCTTGT
ATCGACCCGAGCCGTGCCGTAGCTAACGCGTTAAGTATCCCGCCTGGGGAGTACGCAGGC
AACTGTGAAACTCAAAGGAATTGACGGGGGCCCGCACAAGCGGTGGAGTATGTGGTTTAA
TTCGATGCAACGCGAAGAACCTTACCAGGACTTGACATGTCGCGAATCTTTGTGAAAGCA
GAGAGTGCCTTCGGGAGCGCGAACACAGGTGGTGCATGGCTGTCGTCAGCTCGTGTCGTG
AGATGTTGGGTTAAGTCCCGCAACGAGCGCAACCCTCGTTTTTAGTTGCCAGCATTAAGT
TGGGCACTCTAGAGAGACTGCCGGTGACAAACCGGAGGAAGGTGGGGATGACGTCAAGTC
AGCATGCCCCTTACGTTCTGGGCTACACACGTACTACAATGCTACGGACAAAGGGCAGCA
AGCATGCGAATGCAAGCTAATCTCATAAACcgtggcTCAGTTCAGATCGCAgGCTGCAAC
TCGCCTGCGTGAAGGAGGAATCGCTAGTAATTGCAGGTCAGCATACTGCAGTGAATTCGT
TCCCGGGCCTTGTACACACCGCCCGTCACACCATGGAAGCTGGTAGTGCCCGAAGTCATT
ACCCCAACCGCTTGCGGAGGGGGATGCCTAAGGCAGGACTGGTGACTGGGGTGAAGTCGT
AACAAGGTAGCCGTACCGGAAGGTGTGGCTGGATCACCTCCT
>MG641914_Tolypothrix_distorta_CAU3
AGAGTTTGATCCTGGCTCAGGATGAACGCTGGCGGTATGCTTAACACATGCAAGTCGAAC
GGAATCCTTAGGGATTTAGTGGCGGACGGGTGAGTAACGCGTGAGAATCTGCCTTCAGGT
TCGGGACAACCACTGGAAACGGTGGCTAATACCGAATGTGCAGCAATGTGAAAAATTTAT
TGCCTGGAGATGAGCTCGCGTCTGATTAGCTAGTAGGTGTGGTAAGAGCGCACCTAGGCG
ACGATCAGTAGCTGGTCTGAGAGGATGATCAGCCACACTGGGACTGAGACACGGCCCAGA
CTCCTACGGGAGGCAGCAGTGGGGAATTTTCCGCAATGGGCGAAAGCCTGACGGAGCAAT
ACCGCGTGAGGGAGGAAGGCTCTTGGGTTGTAAACCTCTTTTCTCAGGGAAGAATAAATG
ACGGTACCTGAGGAATAAGCATCGGCTAACTCCGTGCCAGCAGCCGCGGTAATACGGAGG
ATGCAAGCGTTATCCGGAATGATTGGGCGTAAAGCGTCCGCAGGTGGCTATGTAAGTCTG
CTGTTAAAGAGTCTGGCTCAACCAGATAAAGGCAGTGGAAACTACATGGCTAGAGTGCGT
TCGGGGCAGAGGGAATTCCTGGTGTAGCGGTGAAATGCGTAGAGATCAGGAAGAACACCG
GTGGCGAAAGCGCTCTGCTAGGCCGCAACTGACACTGAGGGACGAAAGCTAGGGGAGCGA
ATGGGATTAGATACCCCAGTAGTCCTAGCCGTAAACGATGGATACTAGGCGTGGCTTGTA
TCGACCCGAGCCGTGCCGTAGCTAACGCGTTAAGTATCCCGCCTGGGGAGTACGCAGGCA
ACTGTGAAACTCAAAGGAATTGACGGGGGCCCGCACAAGCGGTGGAGTATGTGGTTTAAT
TCGATGCAACGCGAAGAACCTTACCAGGACTTGACATGTCGCGAATCTTTGTGAAAGCAG
AGAGTGCCTTCGGGAGCGCGAACACAGGTGGTGCATGGCTGTCGTCAGCTCGTGTCGTGA
GATGTTGGGTTAAGTCCCGCAACGAGCGCAACCCTCGTTTTTAGTTGCCAGCATTAAGTT
GGGCACTCTAGAGAGACTGCCGGTGACAAACCGGAGGAAGGTGGGGATGACGTCAAGTCA
GCATGCCCCTTACGTTCTGGGCTACACACGTACTACAATGCTACGGACAAAGGGCAGCAA
GCATGCGAATGCAAGCTAATCTCATAAACCGTGGCTCAGTTCAGATCGCAGGCTGCAACT
CGCCTGCGTGAAGGAGGAATCGCTGGTAATTGCAGGTCAGCATACTGCAGTGAATTCGTT
CCCGGGCCTTGTACACACCGCCCGTCACACCATGGAAGCTGGTAGTGCCCGAAGTCATTA
CCCCAACTGTCAAAAGAGGGGGATGCCTAAGGCAGGACTGGTGACTGGGGTGAAGTCGTA
ACAAGGTAGCCGTACCGGAAGGTGTGGCTGGATCACCTCCT
>MG641915_Tolypothrix_distorta_CAU12
AGAGTTTGATCCTGGCTCAGGATGAACGCTGGCGGTATGCTTAACACATGCAAGTCGAAC
GGAATCCTTAGGGATTTAGTGGCGGACGGGTGAGTAACGCGTGAGAATCTGCCTTCAGGT
TCGGGACAACCACTGGAAACGGTGGCTAATACCGAATGTGCAGCAATGTGAAAAATTTAT
TGCCTGGAGATGAGCTCGCGTCTGATTAGCTAGTAGGTGTGGTAAGAGCGCACCTAGGCG
ACGATCAGTAGCTGGTCTGAGAGGATGATCGGCCACACTGGGACTGAGACACGGCCCAGA
CTCCTACGGGAGGCAGCAGTGGGGAATTTTCCGCAATGGGCGAAAGCCTGACGGAGCAAT
ACCGCGTGAGGGAGGAAGGCTCTTGGGTTGTAAACCTCTTTTCTCAGGGAAGAATAAATG
ACGGTACCTGAGGAATAAGCATCRGCTAACTCCGTGCCAGCAGCCGCGGTAATACGGAGG
ATGCAAGCGTTATCCGGAATGATTGGGCGTAAAGCGTCCGCAKGTGGCTATGTAAGTCTG
CTGTTAAAGAGTCTGGCTCAACCAGATAAAGGCAGTGGAAACTACATGGCTAGAGTGCGT
TCGGGGCAGARGGAATTCCTGGTGTAGCGGTGAAATGCGTAGAGATCAGGAAGAACACCG
GTGGCGAAAGCGCTCTGCTAGGCCGCAACTGACACTGAGGGACGAAAGCTAGGGGAGCGA
ATGGGATTAGATACCCCAGTAGTCCTAGCCGTAAACGATGGATACTAGGCGTGGCTTGTA
TCGACCCGAGCCGTGCCGTAGCTAACGCGTTAAGTATCCCGCCTGGGGAGTACGCAGGCA
ACTGTGAAACTCAAAGGAATTGACGGGGGCCCGCACAAGCGGTGGAGTATGTGGTTTAAT
TCGATGCAACGCGAAGAACCTTACCAGGACTTGACATGTCGCGAATCTTTGTGAAAGCAG
AGAGTGCCTTCGGGAGCGCGAACACAGGTGGTGCATGGCTGTCGTCAGCTCGTGTCGTGA
GATGTTGGGTTAAGTCCCGCAACGAGCGCAACCCTCGTTTTTAGTTGCCAGCATTAAGTT
GGGCACTCTAGAGAGACTGCCGGTGACAAACCGGAGGAAGGTGGGGATGACGTCAAGTCA
GCATGCCCCTTACGTTCTGGGCTACACACGTACTACAATGCTACGGACAAAGGGCAGCAA
GCATGCGAATGCAAGCTAATCTCATAAACCGTGGCTCAGTTCAGATCGCAGGCTGCAACT
CGCCTGCGTGAAGGAGGAATCGCTAGTAATTGCAGGTCAGCATACTGCAGTGAATTCGTT
CCCGGGCCTTGTACACACCGCCCGTCACACCATGGAAGCTGGTAGTGCCCGAAGTCATTA
CCCCAACTGTCAAAAGAGGGGGATGCCTAAGGCAGGACTGGTGACTGGGGTGAAGTCGTA
ACAAGGTAGCCGTACCGGAAGGTGTGGCTGGATCACCTCCT
>MG641916_Tolypothrix_distorta_CAU13
AGAGTTTGATCCTGGCTCAGGATGAACGCTGGCGGTATGCTTAACACATGCAAGTCGAAC
GGAATCCTTAGGGATTTAGTGGCGGACGGGTGAGTAACGCGTGAGAATCTGCCTTCAGGT
TCGGGACAACCACTGGAAACGGTGGCTAATACCGAATGTGCAGCAATGTGAAAAATTTAT
TGCCTGGAGATGAGCTCGCGTCTGATTAGCTAGTAGGTGTGGTAAGAGCGCACCTAGGCG
ACGATCAGTAGCTGGTCTGAGAGGATGATCAGCCACACTGGGACTGAGACACGGCCCAGA
CTCCTACGGGAGGCAGCAGTGGGGAATTTTCCGCAATGGGCGAAAGCCTGACGGAGCAAT
ACCGCGTGAGGGAGGAAGGCTCTTGGGTTGTAAACCTCTTTTCTCAAGGAAGAAAAAAAT
GACGGTACTTGAGGAATAAGCATCGGCTAACTCCGTGCCAGCAGCCGCGGTAATACGGAG
GATGCAAGCGTTATCCGGAATGATTGGGCGTAAAGCGTCCGCAGGTGGCTATGTAAGTCT
GCTGTTAAAGAGTCTGGCTCAACCAGATAAAGGCAGTGGAAACTACATGGCTAGAGTGCG
TTCGGGGCAGAGGGAATTCCTGGTGTAGCGGTGAAATGCGTAGAGATCAGGAAGAACACC
GGTGGCGAAAGCGCTCTGCTAGGCCGCAACTGACACTGAgGGACGAAAGCTAgGGGAGCG
AATGGGATTAGATACCCCAGTAGTCCTAGCCGTAAACGATGGATACTAGGCGTGGCTTGT
ATCGACCCGAGCCGTGCCGTAGCTAACGCGTTAAGTATCCCGCCTGGGGAGTACGCAGGC
AACTGTGAAACTCAAAGGAATTGACGGGGGCCCGCACAAGCGGTGGAGTATGTGGTTTAA
TTCGATGCAACGCGAAGAACCTTACCAGGACTTGACATGTCGCGAATCTTTGTGAAAGCA
GAGAGTGCCTTCGGGAGCGCGAACACAGGTGGTGCATGGCTGTCGTCAGCTCGTGTCGTG
AGATGTTGGGTTAAGTCCCGCAACGAGCGCAACCCTCGTTTTTAGTTGCCAGCATTAAGT
TGGGCACTCTAGAGAGACTGCCGGTGACAAACCGGAGGAAGGTGGGGATGACGTCAAGTC
AGCATGCCCCTTACGTTCTGGGCTACACACGTACTACAATGCTACGGACAAAGGGCAGCA
AGCATGCGAATGCAAGCTAATCTCATAAACCGTGGCTCAGTTCAGATCGCAGGCTGCAAC
TCGCCTGCGTGAAGGAGGAATCGCTAGTAATTGCAGGTCAGCATACTGCAGTGAATTCGT
TCCCGGGCCTTGTACACACCGCCCGTCACACCATGGAAGCTGGTAGTGCCCGAAGTCATT
ACCCCAACCGCTTGCGGAgGGGGATGCCTAACGCAgGACTGGTGACTGGGGTGAAGTCGT
AACAAGGTAGCCGTACCGGAAGGTGTGGCTGGATCACCTCCT
>MG641917_Tolypothrix_distorta_CAU14_Clone_1
AGAGTTTGATCCTGGCTCAGGATGAACGCTGGCGGTATGCTTAACACATGCAAGTCGAAC
GGAATCCTTAGGGATTTAGTGGCGGACGGGTGAGTAACGCGTGAGAATCTGCCTTCAGGT
TCGGGACAACCACTGGAAACGGTGGCTAATACCGAATGTGCAGCAATGTGAAAAATTTAT
TGCCTGGAGATGAGCTCGCGTCTGATTAGCTAGTAGGTGTGGTAAGAGCGCACCTAGGCG
ACGATCAGTAGCTGGTCTGAGAGGATGATCAGCCACACTGGGACTGAGACACGGCCCAGA
CTCCTACGGGAGGCAGCAGTGGGGAATTTTCCGCAATGGGCGAAAGCCTGACGGAGCAAT
ACCGCGTGAGGGAGGAAGGCTCTTGGGTTGTAAACCTCTTTTCCCAGGGAAGAATAAATG
ACGGTACCTGAGGAATAAGCATCGGCTAACTCCGTGCCAGCAGCCGCGGTAATACGGAGG
ATGCAAGCGTTATCCGGAATGATTGGGCGTAAAGCGTCCGCAGGTGGCTATGTAAGTCTG
CTGTTAAAGAGTCTGGCTCAACCAGATAAAGGCAGTGGAAACTACATGGCTAGAGTGCGT
TCGGGGCAGAGGGAATTCCTGGTGTAGCGGTGAAATGCGTAGAGATCAGGAAGAACACCG
GTGGCGAAAGCGCTCTGCTAGGCCGCAACTGACACTGAGGGACGAAAGCTAGGGGAGCGA
ATGGGATTAGATACCCCAGTAGTCCTAGCCGTAAACGATGGATACTAGGCGTGGCTTGTA
TCGACCCGAGCCGTGCCGTAGCTAACGCGTTAAGTATCCCGCCTGGGGAGTACGCAGGCA
ACTGTGAAACTCAAAGGAATTGACGGGGGCCCGCACAAGCGGTGGAGTATGTGGTTTAAT
TCGATGCAACGCGAAGAACCTTACCAGGACTTGACATGTCGCGAATCTTTGTGAAAGCAG
AGAGTGCCTTCGGGAGCGCGAACACAGGTGGTGCATGGCTGTCGTCAGCTCGTGTCGTGA
GATGTTGGGTTAAGTCCCGCAACGAGCGCAACCCTCGTTTTTAGTTGCCAGCATTAAGTT
GGGCACTCTAGAGAGACTGCCGGTGACAAACCGGAGGGAGGTGGGGATGACGTCAAGTCA
GCATGCCCCTTACGTTCTGGGCTACACACGTACTACAATGCTACGGACAAAGGGCAGCAA
GCATGCGAATGCAAGCTAATCTCATAAACCGTGGCTCAGTTCAGATCGCAGGCTGCAACT
CGCCTGCGTGAAGGAGGAATCGCTAGTAATTGCAGGTCAGCATACTGCAGTGAATTCGTT
CCCGGGCCTTGTACACACCGCCCGTCACACCATGGAAGCTGGTAGTGCCCGAAGCCATTA
CCCCAACCGCTTGCGGAGGGGGATGCCTAAGGCAGGACTGGTGACTGGGGTGAAGTCGTA
ACAAGGTAGCCGTACCGGAAGGTGTGGCTGGATCACCTCCT
>MG641918_Tolypothrix_distorta_CAU14_Clone_2
AGAGTTTGATCCTGGCTCAGGATGAACGCTGGCGGTATGCTTAACACATGCAAGTCGAAC
GGAATCCTTAGGGATTTAGTGGCGGACGGGTGAGTAACGCGTGAGAATCTGCCTTCAGGT
TCGGGACAACCACTGGAAACGGTGGCTAATACCGAATGCGCAGCAATGTGAAAAATTTAT
TGCCTGGAGATGAGCTCGCGTCTGATTAGCTAGTAGGTGTGGTAAGAGCGCACCTAGGCG
ACGATCAGTAGCTGGTCTGAGAGGATGATCAGCCACACTGGGACTGAGACACGGCCCAGA
CTCCTACGGGAGGCAGCAGTGGGGAATTTTCCGCAATGGGCGAAAGCCTGACGGAGCAAT
ACCGCGTGAGGGAGGAAGGCTCTTGGGTTGTAAACCTCTTTTCTCAGGGAAGAATAAATG
ACGGTACCTGAGGAATAAGCATCGGCTAACTCCGTGCCAGCAGCCGCGGTAATACGGAGG
ATGCAAGCGTTATCCGGAATGATTGGGCGTAAAGCGTCCGCAGGTGGCTATGTAAGTCTG
CTGTTAAAGAGTCTGGCTCAACCAGATAAAGGCAGTGGAAACTACATGGCTAGAGTGCGT
TCGGGGCAGAGGGAATTCCTGGTGTAGCGGTGAAATGCGTAGAGATCAGGAAGAACACCG
GTGGCGAAAGCGCTCTGCTAGGCCGCAACTGACACTGAGGGACGAAAGCTAGGGGAGCGA
ATGGGATTAGATACCCCAGTAGTCCTAGCCGTAAACGATGGATACTAGGCGTGGCTTGTA
TCGACCCGAGCCGTGCCGTAGCTAACGCGTTAAGTATCCCGCCTGGGGAGTACGCAGGCA
ACTGTGAAACCCAAAGGAATTGACGGGGGCCCGCACAAGCGGTGGAGTATGTGGTTTAAT
TCGATGCAACGCGAAGAACCTTACCAGGACTTGACATGTCGCGAATCTTTGTGAAAGCAG
AGAGTGCCTTCGGGAGCGCGAACACAGGTGGTGCATGGCTGTCGTCAGCTCGTGTCGTGA
GATGTTGGGTTAAGTCCCGCAACGAGCGCAACCCTCGTTTTTAGTTGCCAGCATTAAGTT
GGGCACTCTAGAGAGACTGCCGGTGACAAACCGGAGGAAGGTGGGGATGACGTCAAGTCA
GCATGCCCCTTACGTTCTGGGCTACACACGTACTACAATGCTACGGACAAAGGGCAGCAA
GCATGCGAATGCAAGCTAATCTCATAAACCGTGGCTCAGTTCAGATCGCAGGCTGCAACT
CGCCTGCGTGAAGGAGGAATCGCTAGTAATTGCAGGTCAGCATACTGCAGTGAATTCGTT
CCCGGGCCTTGTACACACCGCCCGTCACACCATGGAAGCTGGTAGTGCCCGAAGTCATTA
CCCCAACCGCTTGCGGAGGGGGATGCCTAAGGCAGGACTGGTGACTGGGGTGAAGTCGTA
ACAAGGTAGCCGTACCGGAAGGTGTGGCTGGATCACCTCCT
>MG641903_Scytonema_hyalinum_CAU4
AGAGTTTGATCCTGGCTCAGGATGAACGCTGGCGGTATGCTTAACACATGCAAGTCGAAC
GGGCTCTTCGGAGTTAGTGGCGGACGGGTGAGTAACGCGTGAGAATCTGGCTTCAGGTTC
GGGACAACAGTTGGAAACGGCTGCTAATACCGGATGTGCCTTATGGTGAAAGATTTATCA
CCTGAAGATGAGCTCGCGTCTGATTAGCTAGTAGGTGTGGTAAGAGCGCACCTAGGCGAC
GATCAGTAGCTGGTCTGAGAGGATGATCAGCCACACTGGGACTGAGACACGGCCCAGACT
CCTACGGGAGGCAGCAGTGGGGAATTTTCCGCAATGGGCGAAAGCCTGACGGAGCAATAC
CGCGTGAGGGAGGAAGGCTCTTGGGTTGTAAACCTCTTTTCTCAGGGAAGAATGATGACG
GTACCTGAGGAATAAGCATCGGCTAACTCCGTGCCAGCAGCCGCGGTAATACGGAGGATG
CAAGCGTTATCCGGAATGATTGGGCGTAAAGCGTCCGCAGGTGGCAATGTAAGTCTGCTG
TCAAAGCGTCTGGCTCAACCAGATAAAGGCAGTGGAAACTACATAGCTAGAGTAAGGTAG
GGGTAGAGGGAATTCCTGGTGTAGCGGTGAAATGCGTAGAGATCAgGAAGAACACCGGTG
GCGAAAGCGCTCTGCTGGACCTTAACTGACACTGAGGGACGAAAGCTAGGGGAGCGAATG
GGATTAGATACCCCAGTAGTCCTAGCCGTAAACGATGGATACTAGGCGTTGCCCGTATCG
ACCCGGGCAGTGTCGTAGCTAACGCGTTAAGTATCCCGCCTGGGGAGTACGCAGGCAACT
GTGAAACTCAAAGGAATTGACGGGGGCCCGCACAAGCGGTGGAGTATGTGGTTTAATTCG
ATGCAACGCGAAGAACCTTACCAGGGCTTGACATGTCCGGAATCCTCTTGAAAGGGAGGA
GTGCCTTCGGGAGCCGGAACACAGGTGGTGCATGGCTGTCGTCAGCTCGTGTCGTGAGAT
GTTGGGTTAAGTCCCGCAACGAGCGCAACCCTCGTTCTTAGTTGCCATCATTAAGTTGGG
AACTCTAAGGAGACTGCCGGT-GACAAACCGGAGGAAGGTGGGGATGACGTCAAGTCAGC
ATGCCCCTTACGCCCTGGGCTACACACGTACTACAATGCTATGGACAAAGGGCAGCAAGC
CAGCGATGGCAAGCAAATCTCGTAAACCATGGCTCAGTTCAGATCGCAGGCTGCAACTCG
CCTGCGTGAAGTCGGAATCGCTAGTAATTGCAGGTCAGCATACTGCAGTGAATTCGTTCC
CGGGCCTTGTACACACCGCCCGTCACACCATGGAAGCTGGTCACGCCCGAAGTCGTTACC
CTAACCTTTCGAGGAGGGGACGCCGAAGGTAGGACTGGTGACTGGGGTGAAGTCGTAACA
AGGTAGCCGTACCGGAAGGTGTGGCTGGATCACCTCCT
>MG641904_Scytonema_hyalinum_CAU6
AGAGTTTGATCCTGGCTCAGGATGAACGCTGGCGGTATGCTTAACACATGCAAGTCGAAC
GGGCTCTTCGGAGTTAGTGGCGGACGGGTGAGTAACGCGTGAGAATCTGGCTTCAGGTTC
GGGACAACAGTTGGAAACGGCTGCTAATACCGGATGTGCCTTATGGTGAAAGATTTATCA
CCTGAAGATGAGCTCGCGTCTGATTAGCTAGTAGGTGTGGTAAGAGCGCACCTAGGCGAC
GATCAGTAGCTGGTCTGAGAGGATGATCAGCCACACTGGGACTGAGACACGGCCCAGACT
CCTACGGGAGGCAGCAGTGGGGAATTTTCCGCAATGGGCGAAAGCCTGACGGAGCAATAC
CGCGTGAGGGAGGAAGGCTCTTGGGTTGTAAACCTCTTTTCTCAGGGAAGAATGATGACG
GTACCTGAGGAATAAGCATCGGCTAACTCCGTGCCAGCAGCCGCGGTAATACGGAGGATG
CAAGCGTTATCCGGAATGATTGGGCGTAAAGCGTCCGCAGGTGGCAATGTAAGTCTGCTG
TCAAAGCGTCTGGCTCAACCAGATAAAGGCAGTGGAAACTACATAGCTAGGGTAAGGTAG
GGGTAGAGGGAATTCCTGGTGTAGCGGTGAAATGCGTAGAGATCAGGAAGAACACCGGTG
GCGAAAGCGCTCTGCTGGACCTTAACTGACACTGAGGGACGAAAGCTAGGGGAGCGAATG
GGATTAGATACCCCCAGTAGTCCTAGCCGTAAACGATGGATACTAGGCGTTGCCCGTATC
GACCCGGGCAGTGTCGTAGCTAACGCGTTAAGTATCCCGCCTGGGGAGTACGCAGGCAAC
TGTGAAACTCAAAGGAATTGACGGGGGCCCGCACAAGCGGTGGAGTATGTGGTTTAATTC
GATGCAACGCGAAGAACCTTACCAGGGCTTGACATGTCCGGAATCCTCTTGAAAGGGAGG
AGTGCCTTCGGGAGCCGGAACACAGGTGGTGCATGGCTGTCGTCAGCTCGTGTCGTGAGA
TGTTGGGTTAAGTCCCGCAACGAGCGCAACCCTCGTTCTTAGTTGCCATCATTAAGTTGG
GAACTCTAAGGAGACTGCCGGTGACAAACCGGAGGAAGGTGGGGATGACGTCAAGTCAGC
ATGCCCCTTACGCCCTGGGCTACACACGTACTACAATGCTATGGACAAAGGGCAGCAAGC
CAGCGATGGCAAGCAAATCTCGTAAACCATGGCTCAGTTCAGATCGCAGGCTGCAACTCG
CCTGCGTGAAGTCGGAATCGCTAGTAATTGCAGGTCAGCATACTGCAGTGAATTCGTTCC
CGGGCCTTGTACACACCGCCCGTCACACCATGGAAGCTGGTCACGCCCGAAGTCGTTACC
CTAACCTTTCGAGGAGGGGGACGCCGAAGGTAGGACTGGTGACTGGGGTGAAGTCGTAAC
AAGGTAGCCGTACCGGAAGGTGTGGCTGGATCACCTCCT
>MG641905_Scytonema_hyalinum_AM54_Clone_A	
AGAGTTTGATCCTGGCTCAGGATGAACGCTGGCGGTATGCTTAACACATGCAAGTCGAAC
GGACTCTTCGGAGTTAGTGGCGGACGGGTGAGTAACGCGTGAGAATCTGGCTTCAGGTTC
GGGACAACAGTTGGAAACGGCTGCTAATACCGGATGTGCCTTAGGGTGAAAGATTTATCA
CCTGAAGATGAGCTCGCGTCTGATTAGCTAGTAGGTGTGGTAAGAGCGCACCTAGGCGAC
GATCAGTAGCTGGTCTGAGAGGATGATCAGCCACACTGGGACTGAGACACGGCCCAGACT
CCTACGGGAGGCAGCAGTGGGGAATTTTCCGCAATGGGCGAAAGCCTGACGGAGCAATAC
CGCGTGAGGGAGGAAGGCTCTTGGGTTGTAAACCTCTTTTCTCAGGGAAGAATGATGACG
GTACCTGAGGAATAAGCATCGGCTAACTCCGTGCCAGCAGCCGCGGTAATACGGAGGATG
CAAGCGTTATCCGGAATGATTGGGCGTAAAGCGTCCGCAGGTGGCAATGTAAGTCTGCTG
TCAAAGCGTCTGGCTCAACCAGATAAAGGCAGTGGAAACTACATAGCTAGAGTAAGGTAG
GGGTAGAGGGAATTCCTGGTGTAGCGGTGAAATGCGTAGAGATCAGGAAGAACACCGGTG
GCGAAAGCGCTCTGCTGGACCTTAACTGACACTGAGGGACGAAAGCTAGGGGAGCGAATG
GGATTAGATACCCCAGTAGTCCTAGCCGTAAACGATGGATACTAGGCGTTGCCCGTATCG
ACCCGGGCAGTGTCGTAGCTAACGCGTTAAGTATCCCGCCTGGGGAGTACGCAGGCAACT
GTGAAACTCAAAGGAATTGACGGGGGCCCGCACAAGCGGTGGAGTATGTGGTTTAATTCG
ATGCAACGCGAAGAACCTTACCAGGGCTTGACATGTCCGGAATCCTCTTGAAAGGGAGGA
GTGCCTTCGGGAGCCGGAACACAGGTGGTGCATGGCTGTCGTCAGCTCGTGTCGTGAGAT
GTTGGGTTAAGTCCCGCAACGAGCGCAACCCTCGTTCTTAGTTGCCATCATTAAGTTGGG
AACTCTAAGGAGACTGCCGGTGACAAACCGGAGGAAGGTGGGGATGACGTCAAGTCAGCA
TGCCCCTTACGCCCTGGGCTACACACGTACTACAATGCTATGGACAAAGGGCAGCAAGCC
AGCGATGGCAAGCAAATCTCGTAAACCATGGCTCAGTTCAGATCGCAGGCTGCAACTCGC
CTGCGTGAAGTCGGAATCGCTAGTAATTGCAGGTCAGCATACTGCAGTGAATTCGTTCCC
GGGCCTTGTACACACCGCCCGTCACACCATGAAGCTGGTCACGCCCGAAGTCGTTACCCT
AACCTTTCGAGGAGGGGGACGCCGAAGGTAGGACTGGTGACTGGGGTGAAGTCGTAACAA
GGTAGCCGTACCGGAAGGTGTGGCTGGATCACCTCCT
>MG641906_Scytonema_hyalinum_AM54_Clone_C
AGAGTTTGATCCTGGCTCAGGATGAACGCTGGCGGTATGCGTAACACATGCAAGTCGAAC
GAAGTTTTTCGGAACTTAGTGGCGGACGGGTGAGTAACGCGTGAGAATCTGCCTTAAGGA
TTGGGACAACAGTGGGAAACCGCTGCTAATACCAAATATGCCTTTTAGTGAAACGGGTTT
TACCCGCCTTAAGATGAGCTCGCGTCTGATTAGCTAGTTGGTGTGGTAAGAGCGCACCAA
GGCAACGATCAGTAGCTGGTCTGAGAGGACGATCAGCCACACTGGGACTGAGACACGGCC
CAGACTCCTACGGGAGGCAGCAGTGAGGAATTTTCCGCAATGGGCGAAAGCCTGACGGAG
CAATACCGCGTGAGGGAGGAAGGTTCTTGGATTGTAAACCTCTTTTCTCAGAGAAGAATA
ATGACGGTATCTGAGGAATAAGCATCGGCTAACTCCGTGCCAGCAGCCGCGGTAATACGG
AGGATGCAAGCGTTATCCGGAATGATTGGGCGTAAAGGGTCTGTAGGTGGTTGTTCAAGT
CTGCTGTTAAAGCGTCTGGCTTAACCAGATAAAGGCGGTGGAAACTGAACGACTAGAGTG
CGGTAGGGGTAGAGGGAATTCCCAGTGTAGCGGTGAAATGCGTAGATCTTGGGAAGAACA
CCTGTGGCGAAAGCGCTCTACTGGACCGCGACTGACACTGATGGACGAAAGCTAGGGGAG
CGAATGGGATTAGATACCCCAGTAGTCCTAGCCGTAAACGATGGATACTAGGCGTTGCCC
GTATCGACCCGGGCAGTGTCGTAGCTAACGCGTTAAGTATCCCGCCTGGGGAGTACGCAC
GCAAGTGTGAAACTCAAAGGAATTGACGGGGACCCGCACAAGCGGTGGAGTATGTGGTTT
AATTCGATGCAACGCGAAGAACCTTACCAGGGTTTGACATGTCCGGAATCTCTTGGAAAC
GAGAGAGTGCCTTCGGGAACCGGAACACAGGTGGTGCATGGCTGTCGTCAGCTCGTGTCG
TGAGATGTTGGGTTAAGTCCCGCAACGAGCGCAACCCTCGTTTTTAGTTGCCAGCACGTA
ATGGTGGGCACTCTAAAGAGACTGCCGATGATAAATCGGAGGAAGGTGGGGATGACGTCA
AGTCTTCATGCCCCTTACACCCTGGGCTACACACGTACTACAATGCTGTGGACAAAGGGC
TGCAAACCAGCGATGGCAAGCAAATCCCGTAAACCACGGCTCAGTTCAGATCGCAGGCTG
CAACTCGCCTGCGTGAAGGTGGAATCGCTAGTAATTCCAGATCAGCATTTGCTGGGGTGA
ATTCGTTCCCGGGTCTTGTACACACCGCCCGTCACACCATGGAAGTTGGTTTTGCCCGAA
GTCGTTATTCCAACCGTCAAAGGAGGGAAACGCCGAAGGCAGGGCTGATGACTGGGGTGA
AGTCGTAACAAGGTAGCCGTACCGGAAGGGTGTGGCTGGATCACCTCCT
>MG641900_Nostoc_commune_CANT2
AGAGTTTGATCCTGGCTCAGGATGAACGCTGGCGGTATGCTTAACACATGCAAGTCGAAC
GGTGCTTTAGGGCACAGTGGCGGACGGGTGAGTAACGCGTGAGAATCTGGCTTTAGGTCT
GGGACAACCACTGGAAACGGTGGCTAATACCGGATGTGCCGAAAGGTGAAAGGTTAACTG
CCTGAAGATGAGCTCGCGTCTGATTAGCTAGTTGGTGTGGTAAGAGCGCACCAAGGCGAC
GATCAGTAGCTGGTCTGAGAGGACGATCAGCCACACTGGGACTGAGACACGGCCCGGACT
CCTACGGGAGGCAGCAGTGGGGAATTTTCCGCAATGGGCGAAAGCCTGACGGAGCAATAC
CGCGTGAGGGAGGAAGGCTCTTGGGTCGTAAACCTCTTTTCTCAGGGAAGAACACAATGA
CGGTACCTGAGGAATAAGCATCGGCTAACTCCGTGCCAGCAGCCGCGGTAATACGGAGGA
TGCAAGCGTTATCCGGAATGATTGGGCGTAAAGCGTCCGCAGGTGGCTGTGTAAGTCTGC
TGTTAAAGAGTCTAGCTCAACTAGATAAGAGCAGTGGAAACTACACGGCTAGAGTACGTT
CGGGGCAGAGGGAATTCCTGGTGTAGCGGTGAAATGCGTAGAGATCAGGAAGAACACCAG
TGGCGAAGGCGCTCTGCTAGGCCGTAACTGACACTGAGGGACGAAAGCTAGGGGAGCGAA
TGGGATTAGATACCCCAGTAGTCCTAGCCGTAAACGATGGATACTAGGCGTGGCTTGTAT
CGACCCGAGCCGTGCCGTAGCTAACGCGTTAAGTATCCCGCCTGGGGAGTACGCCGGCAA
CGGTGAAACTCAAAGGAATTGACGGGGGCCCGCACAAGCGGTGGAGTATGTGGTTTAATT
CGATGCAACGCGAAGAACCTTACCAAGGCTTGACATGTCGCGAATCCTGGTGAAAGCCGG
GAGTGCCTTCGGGAGCGCGAACACAGGTGGTGCATGGCTGTCGTCAGCTCGTGTCGTGAG
ATGTTGGGTTAAGTCCCGCAACGAGCGCAACCCTCGTTTTTAGTTGCCAGCATTAAGTTG
GGCACTCTAGAGAGACTGCCGGTGACAAACCGGAGGAAGGTGGGGATGACGTCAAGTCAG
CATGCCCCTTACGCCTTGGGCTACACACGTACTACAATGCTCCGGACAGAGGGCAGCAAG
CATGCGAATGCAAGCAAATCCCGTAAACCGGAGCTCAGTTCAGATCGCAGGCTGCAACTC
GCCTGCGTGAAGGAGGAATCGCTAGTAATTGCAGGTCAGCATACTGCAGTGAATTCGTTC
CCGGGCCTTGTACACACCGCCCGTCACACCATGGAAGCTGGTAGTGCCCGAAGTCATTAC
TCCAACCTTTCGGGGAGGAGGATGCCTAAGGCAGGACTGGTGACTGGGGTGAAGTCGTAA
CAAGGTAGCCGTACCGGAAGGTGTGGCTGGATCACCTCCT
>MG641898_Nostoc_commune_CANT4_Clone_1
AGAGTTTGATCCTGGCTCAGGATGAACGCTGGCGGTATGCTTAACACATGCAAGTCGAAC
GGTGCTTTAGGGCACAGTGGCGGACGGGTGAGTAACGCGTGAGAATCTGGCTTTAGGTCT
GGGACAACCACTGGAAACGGTGGCTAATACCGGATGTGCCGAAAGGTGAAAGGTTAACTG
CCTGAAGATGAGCTCGCGTCTGATTAGCTAGTTGGTGTGGTAAGAGCGCACCAAGGCGAC
GATCAGTAGCTGGTCTGAGAGGACGATCAGCCACACTGGGACTGAGACACGGCCCAGACT
CCTACGGGAGGCAGCAGTGGGGAATTTTCCGCAATGGGCGAAAGCCTGACGGAGCAATAC
CGCGTGAGGGAGGAAGGCTCTTGGGTCGTAAACCTCTTTTCTCAGGGAAGAACACAATGA
CGGTACCTGAGGAATAAGCATCGGCTAACTCCGTGCCAGCAGCCGCGGTAATACGGAGGA
TGCAAGCGTTATCCGGAATGATTGGGCGTAAAGCGTCCGCAGGTGGCTGTGTAAGTCTGC
TGNTTAAAGAGTCTANNNNNNCTAGATAAGAGCAGTGGAAACTACACGGCTAGAGTACGT
TCGGGGCAGAGGGAATTCCTGTGTAGCGGTGAAATGCGTAGAGATCAGGAAGAACACCaG
TGGCGAAgGCgCTCTGCTAGGCCGTAACTGACACTGAgGGACGAAAGCTAGGGGAGCGAA
TGGGATTAGATACCCCAGTAGTCCTAGCCGTAAACGATGGATACTAGGCGTGGCTTGTAT
CGACCCGAGCCGTG-CCGTAGCTAACGCGTTAAGTATCCCGCCTGGGGAGTACGCCGGC-
AACGGTGAAACTCAAAGGAATTGACGGG-GGCCCGCACAAGCGGTGGAGTATGTGGTTTA
ATTC-GATG-CAACGCGAAGAACCTTA-CCAAGGCTTGACATGCCGCGAATCCTGGTGAA
AG--CCGGGAGTGCCTT-CGGGAG-CGCGAACACAGGTGGTGCA--TGGCTGTCGTCAGC
TCGTGTCGTGAGATGTTGGGTTAAGTCCCGCAACGAGCGCAACCCTCGTTTTTAGTTGCC
AGCATTAAGTTGGGCACTCTAGAGAGACTGCCGGTGACAAACCGGAGGAAGGTGGGGATG
ACGTCAAGTCAGCATGCCCCTTACGCCTTGGGCTACACACGTACTACAATGCTCCGGACA
GAGGGCAGCAAGCATGCGAATGCAAGCAAATCCCGTAAACCGGAGCTCAGTTCAGATCGC
AGGCTGCAACTCGCNTGCGTGAAGGAGGAATCGCTAGTAATTGCAGGTCAGCATACTGCA
GTGAATTCGTTCCCGGGCCTTGTACACACCGCCCGTCACACCATGGAAGCTGGTAGTGCC
CGAAGTCATTACTCCAACCTTTCGGGGAGGAGGATGCCTAAGGCAGGACTGGTGACTGGG
GTGAAGTCGTAACAAGGTAGCCGTACCGGAAGGTGTGGCTGGATCACCTCCT
>MG641899_Nostoc_commune_CANT4_Clone_2
AGAGTTTGATCCTGGCTCAGGATGAACGCTGGCGGTATGCTTAACACATGCAAGTCGAAC
GGTGCTTTAGGGCACAGTGGCGGACGGGTGAGTAACGCGTGAGAATCTGGCTTTAGGTCT
GGGACAACCACTGGAAACGGTGGCTAATACCGGATGTGCCGAAAGGTGAAAGGTTAACTG
CCTGAAGATGAGCTCGCGTCTGATTAGCTAGTTGGTGTGGTAAGAGCGCACCAAGGCGAC
GATCAGTAGCTGGTCTGAGAGGACGATCAGCCACACTGGGACTGAGACACGGCCCAGACT
CCTACGGGAGGCAGCAGTGGGGAATTTTCCGCAATGGGCGAAAGCCTGACGGAGCAATAC
CGCGTGAGGGAGGAAGGCTCTTGGGTCGTAAACCTCTTTTCTCAGGGAAGAACACAATGA
CGGTACCTGAGGAATAAGCATCGGCTAACTCCGTGCCAGCAGCCGCGGTAATACGGAGGA
TGCAAGCGTTATCCGGAATGATTGGGCGTAAAGCGTCCGCAGGTGGCTGTGTAAGTCNNN
TGTTAAAGAGTCTAGCTCAACTAGATAAGAGCAGTGGAAACTACACGGCTAGAGTACGTT
CGGGGCAGAGGGAATTCCTGGTGTAGCGGtGAAATGCGTAGAGATCAGGAAGAACACCAG
tGGCNAAgGcGCTCTGCTAGCCCGTAACCGACACTGAgGGACGAAaGCTAGGGGAGCGAA
TGGGATTAGATACCCCAGTAGTCCTAGCCGTAAACGATGGATACTAGGCGTGGCTTGTA-
TCGACCCG-AGCCGTGCCGTAGCTAAC-GCGTTAAGTATCCCGCCTGGGGAGTACGCCGG
CAACGGTGAAACTCAAAGGAATTGACGGGGGC-CCGCACAAGC-GGTGGAGTATGT-GGT
TTAATTCGATGCAACGCGAAGAACCTTACCAAGGgCTTGACATGT-CGCGAATCCTGGTG
-AAAG-CCGGG-AGTGCCTTCG-GGAG-CGCGAACA-CAGGTGGTGCATGGCTGTCGTCA
GCTCGTGTCGTGAGATGTTGGGTTAAGTCCCGCAACGAGCGCAACCCTCGTTTTTAGTTG
CCAGCATTAAGTTGGGCACTCTAGAGAGACTGCCGGTGACAAACCGGAGGAAGGTGGGGA
TGACGTCAA-GTCAGCATGCCCCTTACGCCTTGGGCTACACACGTACTACAATGCTCCGG
ACAGAGGGCAGC-AAGCATGCGAATGCAAGCAAATCCCGT-AAACCGGAGCTCAGTTCAG
ATCGCAGGCTGCAACTCGCCTGCGTGAAGGAGGAATCGCTAGTAATTGCAGGTCAGCATA
CTGCAGTGAATTCGTTCCCGGGCCTTGTACACACCGCCCGTCACACCATGGAAGCTGGTA
GTGCCCGAAGTCATTACTCCAACCTTTCGGGGAGGAGGATGCCTAAGGCAGGACTGGTGA
CTGGGGTGAAGTCGTAACAAGGTAGCCGTACCGGAANGTGTGGCTGGATCACCTCCT
>MG641901_Nostoc_calcicola_AM50_Clone_C
AGAGTTTGATCCTGGCTCAGGATGAACGCTGGCGGTATGCTTAACACATGCAAGTCGAAC
GGTGTCTTCGGACACAGTGGCGGACGGGTGAGTAACGCGTGAGAATCTGGCTTCAGGTCG
GGGACAACCACTGGAAACGGTGGCTAATACCGGATATGCCGCAAGGTGAAAGGTTTACTG
CCTGAAGATGAGCTCGCGTCTGATTAGCTAGTAGGTGGGGTAAAAGCCTACCTAGGCGAC
GATCAGTAGCTGGTCTGAGAGGATGATCAGCCACACTGGGACTGAGACACGGCCCAGACT
CCTACGGGAGGCAGCAGTGGGGAATTTTCCGCAATGGGCGAAAGCCTGACGGAGCAATAC
CGCGTGAGGGAGGAAGGCTCTTGGGTTGTAAACCTCTTTTCTCAGGGAAGAACACAATGA
CGGTACCTGAGGAATAAGCATCGGCTAACTCCGTGCCAGCAGCCGCGGTAATACGGAGGA
TGCAAGCGTTATCCGGAATGATTGGGCGTAAAGCGTCCGCAGGTGGCTATGTAAGTCTGC
TGTTAAAGAGTGAGGCTCAACCTCATAAGAGCAGTGGAAACTACATGGCTAGAGTGCGTT
CGGGGTAGAGGGAATTCCTGGTGTAGCGGTGAAATGCGTAGATATCAGGAAGAACACCGG
TGGCGAAAGCGCTCTGCTAGGCCGCAACTGACACTGAGGGACGAAAGCTAGGGGAGCGAA
TGGGATTAGATACCCCAGTAGTCCTAGCCGTAAACGATGGATACTAGGCGTGGCTTGTAT
CGACCCGAGCCGTGCCGTAGCTAACGCGTTAAGTATCCCGCCTGGGGAGTACGCAGGCAA
CTGTGAAACTCAAAGGAATTGACGGGGGCCCGCACAAGCGGTGGAGTATGTGGTTTAATT
CGATGCAACGCGAAGAACCTTACCAAGACTTGACATGTCGCGAATTCCTCTGAAAGGAGG
AAGTGCCTTCGGGAGCGCGAACACAGGTGGTGCATGGCTGTCGTCAGCTCGTGTCGTGAG
ATGTTGGGTTAAGTCCCGCAACGAGCGCAACCCTCGTTTTTAGTTGCCAGCACTTAGGGT
GGGCACTCTAGAGAGACTGCCGGTGACAAACCGGAGGAAGGTGGGGATGACGTCAAGTCA
GCATGCCCCTTACGTCTTGGGCTACACACGTACTACAATGCTACGGACAAAGGGCAGCAA
GCTAGCGATAGCAAGCAAATCTCATAAACCGTAGCTCAGTTCAGATCGCAGGCTGCAACT
CGCCTGCGTGAAGGAGGAATCGCTAGTAATTGCAGGTCAGCATACTGCAGTGAATTCGTT
CCCGGGCCTTGTACACACCGCCCGTCACACCATGGAAGCTGGTCACGCCCGAAGTCATTA
CTCCAACTTTTCGGAGAGGAGGATGCCTAAGGCAGGACTGGTGACTGGGGTGAAGTCGTA
ACAAGGTAGCCGTACCGGAAGGTGTGGCTGGATCACCTCCT
>MG641902_Nostoc_calcicola_AM50_Clone_D
AGAGTTTGATCCTGGCTCAGGATGAACGCTGGCGGTATGCTTAACACATGCAAGTCGAAC
GGTGTCTTCGGACACAGTGGCGGACGGGTGAGTAACGCGTGAGAATCTGGCTTCAGGTCG
GGGACAACCACTGGAAACGGTGGCTAATACCGGATATGCCGCAAGGTGAAAGGTTTACTG
CCTGAAGATGAGCTCGCGTCTGATTAGCTAGTAGGTGGGGTAAAAGCCTACCTAGGCGAC
GATCAGTAGCTGGTCTGAGAGGATGATCAGCCACACTGGGACTGAGACACGGCCCAGACT
CCTACGGGAGGCAGCAGTGGGGAATTTTCCGCAATGGGCGAAAGCCTGACGGAGCAATAC
CGCGTGAGGGAGGAAGGCTCTTGGGTTGTAAACCTCTTTTCTCAGGGAAGAACACAATGA
CGGTACCTGAGGAATAAGCATCGGCTAACTCCGTGCCAGCAGCCGCGGTAATACGGAGGA
TGCAAGCGTTATCCGGAATGATTGGGCGTAAAGCGTCCGCAGGTGGCTATGTAAGTCTGC
TGTTAAAGAGTGAGGCTCAACCTCATAAGAGCAGTGGAAACTACATGGCTAGAGTGCGTT
CGGGGTAGAGGGAATTCCTGGTGTAGCGGTGAAATGCGTAGATATCAGGAAGAACACCGG
TGGCGAAAGCGCTCTGCTAGGCCGCAACTGACACTGAGGGACGAAAGCTAGGGGAGCGAA
TGGGATTAGATACCCCAGTAGTCCTAGCCGTAAACGATGGATACTAGGCGTGGCTTGTAT
CGACCCGAGCCGTGCCGTAGCTAACGCGTTAAGTATCCCGCCTGGGGAGTACGCAGGCAA
CTGTGAAACTCAAAGGAATTGACGGGGGCCCGCACAAGCGGTGGAGTATGTGGTTTAATT
CGATGCAACGCGAAGAACCTTACCAAGACTTGACATGTCGCGAATTCCTCTGAAAGGAGG
AAGTGCCTTCGGGAGCGCGAACACAGGTGGTGCATGGCTGTCGTCAGCTCGTGTCGTGAG
ATGTTGGGTTAAGTCCCGCAACGAGCGCAACCCTCGTTTTTAGTTGCCAGCACTTAGGGT
GGGCACTCTAGAGAGACTGCCGGTGACAAACCGGAGGAAGGTGGGGATGACGTCAAGTCA
GCATGCCCCTTACGTCTTGGGCTACACACGTACTACAATGCTACGGACAAAGGGCAGCAA
GCTAGCGATAGCAAGCAAATCTCATAAACCGTAGCTCAGTTCAGATCGCAGGCTGCAACT
CGCCTGCGTGAAGGAGGAATCGCTAGTAATTGCAGGTCAGCATACTGCAGTGAATTCGTT
CCCGGGCCTTGTACACACCGCCCGTCACACCATGGAAGCTGGTCACGCCCGAAGTCATTA
CTCCAACTTTTCGGAGAGGAGGATGCCTAAGGCAGGACTGGTGACTGGGGTGAAGTCGTA
ACAAGGTAGCCGTACCGGAAGGTGTGGCTGGATCACCTCCT
>MG641931_Leptolyngbya_frigida_CAU10
AGAGTTTGATCCTGGCTCAGGATGAACGCTGGCGGTCTGCTTAACACATGCAAGTCGAAC
GGAGTGCTTCGGCACTTAGTGGCGGACGGGTGAGTAACGCGTGAGAATCTGCCTTCAGGT
TGGGGACAACAGTTGGAAACGACTGCTAATACCCAATGTGCCGAGAGGTGAAAGCTTTAG
TGCCTGAGGATGAGCTCGCGTCTGATTAGCTAGTTGGAGTGGTAACGGCACACCAAGGCG
ACGATCAGTAGCTGGTCTGAGAGGATGATCAGCCACACTGGGACTGAGACACGGCCCAGA
CTCCTACGGGAGGCAGCAGTGGGGAATTTTCCGCAATGGGCGCAAGCCTGACGGAGCAAG
ACCGCGTGAGGGAGGAAGGCTCTTGGGTTGTAAACCTCTTTTATCAGGGAAGAAGATCTG
ACGGTACCTGATGAATCAGCATCGGCTAACTCCGTGCCAGCAGCCGCGGTAATACGGAGG
ATGCAAGCGTTATCCGGATTTATTGGGCGTAAAGCGTCCGCAGGTGGTTTTACAAGTCTG
CTGTTAAAGCGCGAGGCTTAACCTCGTACAGGCAGTGGAAACTGTGAGACTAGAGTATGG
TAGGGGTAGCGGAAATTCCCAGTGTAGCGGTGAAATGCGTAGATATTGGGAAGAACACCA
GCGGCGAAAGCGCGCTACTGGGCCATTACTGACACTCATGGACGAAAGCTAGGGGAGCGA
AAGGGATTAGATACCCCTGTAGTCCTAGCTGTaAACGATGGATACTAGGTGTTGCCCGTA
TCGACCCGGGCAGTGCCGTAGCTAACGCGTTAAGTATCCCGCCTGGGGAGTATGCACGCA
AGTGTGAAACTCAAAGGAATTGACGGGGGCCCGCACAAGCGGTGGAGTATGTGGTTTAAT
TCGATGCAACGCGAAGAACCTTACCAGGGCTTGACATGTCGCGAATCCCGGTGAAAGTCG
GGAGTGCCTTCGGGAGCGCGAACACAGGTGGTGCATGGCTGTCGTCAGCTCGTGTCGTGA
GATGTTGGGTTAAGTCCCGCAACGAGCGCAACCCTCGTTTTTAGTTGCCAGCATTTAGTT
GGGCACTCTAGAGAGACTGCCGGTGACAAACCGGAGGAAGGTGGGGATGACGTCAAGTCA
GCATGCCCCTTACGTCCTGGGCTACACACGTACTACAATGCTACGGACAAAGGGTTGCGA
GCTAGCGATAGCAAGCTAATCCCATAAACCGTGGCTCAGTTCAGATTGCAGGCTGCAACT
CGCCTGCATGAAGGAGGAATCGCTAGTAATCCCAGGTCAGCATACTGGGGTGAATACGTT
CCCGGGCCTTGTACACACCGCCCGTCACACCATGGGAGTTGGCCACGCCCGAAGTCGTTA
CTCCAACCGCTTGCGGAGGAGGATGCCGAAAGCAGGGCTGATGACTGGGGTGAAGTCGTA
ACAAGGTAGCCGTACCGGAAGGTGTGGCTGGATCACCTCCT
>MG641932_Leptolyngbya_frigida_CAU11_Clone_1
AGAGTTTGATCCTGGCTCAGGATGAACGCTGGCGGTCTGCTTAACACATGCAAGTCGAAC
GGAGTGCTTCGGCACTTAGTGGCGGACGGGTGAGTAACGCGTGAGAATCTGCCTTCAGGT
TGGGGACAACAGTTGGAAACGACTGCTAATACCCAATGTGCCGAGAGGTGAAAGCTTTAG
TGCCTGAGGATGAGCTCGCGTCTGATTAGCTAGTTGGAGTGGTAACGGCACACCAAGGCG
ACGATCAGTAGCTGGTCTGAGAGGATGATCAGCCACACTGGGACTGAGACACGGCCCAGA
CTCCTACGGGAGGCAGCAGTGGGGAATTTTCCGCAATGGGCGCAAGCCTGACGGAGCAAG
ACCGCGTGAGGGAGGAAGGCTCTTGGGTTGTAAACCTCTTTTATCAGGGAAGAAGATCTG
ACGGTACCTGATGAATCAGCATCGGCTAACTCCGTGCCAGCAGCCGCGGTAATACGGAGG
ATGCAAGCGTTATCCGGATTTATTGGGCGTAAAGCGTCCGCAGGTGGTTTTACAAGTCTG
CTGTTAAAGCGCGAGGCTTAACCTCGTACAGGCAGTGGAAACTGTGAGACTAGAGTATGG
TAGGGGTAGCGGGAATTCCCAGTGTAGCGGtGAAATGCGTAGATATTGGGAAAGAACACC
aGCGGCAAAGCGCGCTACTGGGCCATTACTGACACTCATGGACGAAAGCTAGGGGAGCGA
AAGGGATTAGATACCCCTGTAGTCCTAGCTGTAAACGATGGATACTAGGTGTTGCCCGTA
TCGACCCGGGCAGTGCCGTAGCTAACGCGTTAAGTATCCCGCCTGGGGAGTATGCACGCA
AGTGTGAAACTCAAAGGAATTGACGGGGGCCCGCACAAGCGGTGGAGTATGTGGTTTAAT
TCGGTGCAACGCGAAGAACCTTACCAGGGCTTGACATGTCGCGAATCCCGGTGAAAGTCG
GGAGTGCCTTCGGGAGCGCGAACACAGGTGGTGCATGGCTGTCGTCAGCTCGTGTCGTGA
GATGTTGGGTTAAGTCCCGCAACGAGCGCAACCCTCGTTTTTAGTTGCCAGCATTTAGTT
GGGCACTCTAGAGAGACTGCCGGTGACAAACCGGAGGAAGGTGGGGATGACGTCAAGTCA
GCATGCCCCTTACGTCCTGGGCTACACACGTACTACAATGCTACGGACAAAGGGTTGCGA
GCTAGCGATAGCAAGCTAATCCCATAAACCGTGGCTCAGTTCAGATTGCAGGCTGCAACT
CGCCTGCATGAAGGAGGAATCGCTAGTAATCCCAGGTCAGCATACTGGGGTGAATACGTT
CCCGGGCCTTGTACACACCGCCCGTCACACCATGGGAGTTGGCCACGCCCGAAGTCGTTA
CTCCAACCGCTTGCGGAGGAGGATGCCGAAAGCAGGGCTGATGACTGGGGTGAAGTCGTA
ACAAGGTAGCCGTACCGGAAGGTGTGGCTGGATCACCTCCT
>MG641934_Leptolyngbya_frigida_CANT10
AGAGTTTGATCCTGGCTCAGGATGAACGCTGGCGGTCTGCTTAACACATGCAAGTCGAAC
GGAGCTTTTCGGAGCTTAGTGGCGGACGGGTGAGTAACGCGTGAGAATCTGCCTTCAGGT
TGGGGACAACAGTTGGAAACGACTGCTAATACCCAATGTGCCGAGAGGTGAAAGCTTTAG
TGCCTGAGGATGAGCTCGCGTCTGATTAGCTAGTTGGAGTGGTAATGGCACACCAAGGCG
ACGATCAGTAGCTGGTCTGTGAGGGTGATCAGCCACACTGGGACTGAGACACGGCCCAGA
CTCCTACGGGAGGCAGCAGTGGGGAATTTTCCGCAATGGGCGCAAGCCTGACGGAGCAAG
ACCGCGTGAGGGAGGAAGGCTCTTGGGTTGTAAACCTCTTTTATCAGGGAAGAAGATCTG
ACGGTACCTGATGAATCAGCATCGGCTAACTCCGTGCCAGCAGCCGCGGTAATACGGAGG
ATGCAAGCGTTATCCGGATTTATTGGGCGTAAAGCGTCCGCAGGTGGTTTTACAAGTCTG
CTGTTAAAGCGCGAGGCTTAACCTTGTACAGGCAGTGGAAACTGTGAGACTAGAGTATGG
TAGGGGTAGCGGGAATTCCCAGTGTAGCGGTGAAATGCGTAGATATTGGGAAGAACACCA
GCGGCGAAAGCGCGCTACTGGGCCATTACTGACACTCATGGACGAAAGCTAGGGGAGCGA
AAGGGATTAGATACCCCTGTAGTCCTAGCTGTAAACGATGGATACTAGGTGTTGCCCGTA
TCGACCCGGGCAGTGCCGTAGCTAACGCGTTAAGTATCCCGCCTGGGGAGTATGCACGCA
AGTGTGAAACTCAAAGGAATTGACGGGGGCCCGCACAAGCGGTGGAGTATGTGGTTTAAT
TCGATGCAACGCGAAGAACCTTACCAGGGCTTGACATGTCGCGAATCCCGGTGAAAGTCG
GGAGTGCCTTCGGGAGCGCGAACACAGGTGGTGCATGGCTGTCGTCAGCTCGTGTCGTGA
GATGTTGGGTTAAGTCCCGCAACGAGCGCAACCCTCGTTTTTAGTTGCCAGCATTGAGTT
GGGCACTCTAGAGAGACTGCCGGTGACAAACCGGAGGAAGGTGGGGATGACGTCAAGTCA
GCATGCCCCTTACGTCCTGGGCTACACACGTACTACAATGCTACGGGCAAAGGGTTGCGA
GCTAGCGATAGCAAGCTAATCCCATAAACCGTGGCTCAGTTCAGATTGCAGGCTGCAACT
CGCCTGCATGAAGGAGGAATCGCTAGTAATCCCAGGTCAGCATACTGGGGTGAATACGTT
CCCGGGCCTTGTACACACCGCCCGTCACACCATGGGAGTTGGCCACGCCCGAAGTCGTTA
CTCCAACCGCTTGCGGAGGAGGATGCCGAAGGCAGGGCTGATGACTGGGGTGAAGTCGTG
ACAAGGTAGCCGTACCGGAAGGTGTGGCTGGATCACCTCCT
>MG641935_Leptolyngbya_frigida_CANT11_Clone_1
AGAGTTTGATCCTGGCTCAGGATGAACGCTGGCGGTCTGCTTAACACATGCAAGTCGAAC
GGAGCTTTTCGGAGCTTAGTGGCGGACGGGTGAGTAACGCGTGAGAATCTGCCTTCAGGT
TGGGGACAACAGTTGGAAACGACTGCTAATACCCAATGTGCCGAGAGGTGAAAGCTTTAG
TGCCTGAGGATGAGCTCGCGTCTGATTAGCTAGTTGGAGTGGTAATGGCACACCAAGGCG
ACGATCAGTAGCTGGTCTGAGAGGATGATCAGCCACACTGGGACTGAGACACGGCCCAGA
CTCCTACGGGAGGCAGCAGTGGGGAATTTTCCGCAATGGGCGCAAGCCTGACGGAGCAAG
ACCGCGTGAGGGAGGAAGGCTCTTGGGTTGTAAACCTCTTTTATCAGGGAAGAAGATCTG
ACGGTACCTGATGAATCAGCATCGGCTAACTCCGTGCCAGCAGCCGCGGTAATACGGAGG
ATGCAAGCGTTATCCGGATTTATTGGGCGTAAAGCGTCCGCAGGTGGTTTTACAAGTCTG
CTGTTAAAGCGCGAGGCTTAACCTTGTACAGGCAGTGGAAACTGTGAGACTAGAGTATGG
TAGGGGTAGCGGGAATTCCCAGTGTAGCGGTGAAATGCGTAGATATTGGGAAGAACACCA
GCGGCGAAAGCGCGCTACTGGGCCATTACTGACACTCATGGACGAAAGCTAGGGGAGCGA
AAGGGATTAGATACCCCTGTAGTCCTAGCTGTAAACGATGGATACTAGGTGTTGCCCGTA
TCGACCCGGGCAGTGCCGTAGCTAACGCGTTAAGTATCCCGCCTGGGGAGTATGCACGCA
AGTGTGAAACTCAAAGGAATTGACGGGGGCCCGCACAAGCGGTGGAGTATGTGGTTTAAT
TCGATGCAACGCGAAGAACCTTACCAGGGCTTGACATGTCGCGAATCCCGGTGAAAGTCG
GGAGTGCCTTCGGGAGCGCGAACACAGGTGGTGCATGGCTGTCGTCAGCTCGTGTCGTGA
GATGTTGGGTTAAGTCCCGCAACGAGCGCAACCCTCGTTTTTAGTTGCCAGCATTGAGTT
GGGCACTCTAGAGAGACTGCCGGTGACAAACCGGAGGAAGGTGGGGATGACGTCAAGTCA
GCATGCCCCTTACGTCCTGGGCTACACACGTACTACAATGCTACGGACAAAGGGTTGCGA
GCTAGCGATAGCAAGCTAATCCCATAAACCGTGGCTCAGTTCAGATTGCAGGCTGCAACT
CGCCTGCATGAAGGAGGAATCGCTAGTAATCCCAGGTCAGCATACTGGGGTGAATACGTT
CCCGGGCCTTGTACACACCGCCCGTCACACCATGGGAGTTGGCCACGCCCGAAGTCGTTA
CTCCAACCGCTTGCGGAGGAGGATGCCGAAGGCAGGGCTGATGACTGGGGTGAAGTCGTA
ACAAGGTAGCCGTACCGGAAGGTGTGGCTGGATCACCTCCT
>MG641936_Leptolyngbya_frigida_CANT11_Clone_2
AGAGTTTGATCCTGGCTCAGGATGAACGCTGGCGGTCTGCTTAACACATGCAAGTCGAAC
GGAGCTTTTCGGAGCTTAGTGGCGGACGGGTGAGTAACGCGTGAGAATCTGCCTTCAGGT
TGGGGACAACAGTTGGAAACGACTGCTAATACCCAATGTGCCGAGAGGTGAAAGCTTTAG
TGCCTGAGGATGAGCTCGCGTCTGATTAGCTAGTTGGAGTGGTAATGGCACACCAAGGCG
ACGATCAGTAGCTGGTCTGAGAGGATGATCAGCCACACTGGGACTGAGACACGGCCCAGA
CTCCTACGGGAGGCAGCAGTGGGGAATTTTCCGCAATGGGCGCAAGCCTGACGGAGCAAG
ACCGCGTGAGGGAGGAAGGCTCTTGGGTTGTAAACCTCTTTTATCAGGGAAGAAGATCTG
ACGGTACCTGATGAATCAGCATCGGCTAACTCCGTGCCAGCAGCCGCGGTAATACGGAGG
ATGCAAGCGTTATCCGGATTTATTGGGCGTAAAGCGTCCGCAGGTGGTTTTACAAGTCTG
CTGTTAAAGCGCGAGGCTTAACCTTGTACAGGCAGTGGAAACTGTGAGACTAGAGTATGG
TAGGGGTAGCGGGAATTCCCAGTGTAGCGGTGAAATGCGTAGATATTGGGAAGAACACCA
GCGGCGAAAGCGCGCTACTGGGCCATTACTGACACTCATGGACGAAAGCTAGGGGAGCGA
AAGGGATTAGATACCCCTGTAGTCCTAGCTGTAAACGATGGATACTAGGTGTTGcCCGTA
TCGACCCGGGCAGTGCCGTAGCTAACGCGTTAAGTATCCCGCCTGGGGAGTATGCACGCA
AGTGTGAAACTCAAAGGAATTGACGGGGGCCCGCACAAGCGGTGGAGTATGTGGTTTAAT
TCGATGCAACGCGAAGAACCTTACCAGGGCTTGACATGTCGCGAATCCCGGTGAAAGTCG
GGAGTGCCTTCGGGAGCGCGAACACAGGTGGTGCATGGCTGTCGTCAGCTCGTGTCGTGA
GATGTTGGGTTAAGTCCCGCAACGAGCGCAACCCTCGTTTTTAGTTGCCAGCATTGAGTT
GGGCACTCTAGAGAGACTGCCGGTGACAAACCGGAGGAAGGTGGGGATGACGTCAAGTCA
GCATGCCCCTTACGTCCTGGGCTACACACGTACTACAATGCTACGGACAAAGGGTTGCGA
GCTAGCGATAGCAAGCTAATCCCATAAACCGTGGCTCAGTTCAGATTGCAGGCTGCAACT
CGCCTGCATGAAGGAGGAATCGCTAGTAATCCCAGGTCAGCATACTGGGGTGAATACGTT
CCCGGGCCTTGTACACACCGCCCGTCACACCATGGGAGTTGGCCACGCCCGAAGTCGTTA
CTCCAACCGCTTGCGGAGGAGGATGCCGAAGGCAGGGCTGATGACTGGGGTGAAGTCGTA
ACAAGGTAGCCGTACCGGAAGGTGTGGCTGGATCACCTCCT
>MG641933_Leptolyngbya_frigida_CAU11_Clone_2
AGAGTTTGATCCTGGCTCAGGATGAACGCTGGCGGTCTGCTTAACACATGCAAGTCGAAC
GGAGTGCTTCGGCACTTAGTGGCGGACGGGTGAGTAACGCGTGAGAATCTGCCTTCAGGT
TGGGGACAACAGTTGGAAACGACTGCTAATACCCAATGTGCCGAGAGGTGAAAGCTTTAG
TGCCTGAGGATGAGCTCGCGTCTGATTAGCTAGTTGGAGTGGTAACGGCACACCAAGGCG
ACGATCAGTAGCTGGTCTGAGAGGATGATCAGCCACACTGGGACTGAGACACGGCCCAGA
CTCCTACGGGAGGCAGCAGTGGGGAATTTTCCGCAATGGGCGCAAGCCTGACGGAGCAAG
ACCGCGTGAGGGAGGAAGGCTCTTGGGTTGTAAACCTCTTTTATCAGGGAAGAAGATCTG
ACGGTACCTGATGAATCAGCATCGGCTAACTCCGTGCCAGCAGCCGCGGTAATACGGAGG
ATGCAAGCGTTATCCGGATTTATTGGGCGTAAAGCGTCCGCAGGTGGTTTTACAAGTCTG
CTGTTAAAGCGCGAGGCTTAACCTCGTACAGGCAGTGGAAACTGTGAGACTAGAGTATGG
TAGGGGTAGCGGGAATTCCCAGTGTAGCGGTGAAATGCGTAGATATTGGGAAGAACACCA
GCGGCGAAAGCGCGCTACTGGGCCATTACTGACACTCATGGACGAAAGCTAGGGGAGCGA
AAGGGATTAGATACCCCTGTAGTCCTAGCTGTAAACGATGGATACTAGGTGTTGCCCGTA
TCGACCCGGGCAGTGCCGTAGCTAACGCGTTAAGTATCCCGCCTGGGGAGTATGCACGCA
AGTGTGAAACTCAAAGGAATTGACGGGGGCCCGCACAAGCGGTGGAGTATGTGGTTTAAT
TCGATGCAACGCGAAGAACCTTACCAGGGCTTGACATGTCGCGAATCCCGGTGAAAGTCG
GGAGTGCCTTCGGGAGCGCGAACACAGGTGGTGCATGACTGTCGTCAGCTCGTGTCGTGA
GATGTTGGGTTAAGTCCCGCAACGAGCGCAACCCTCGTTTTTAGTTGCCAGCATTTAGTT
GGGCACTCTAGAGAGACTGCCGGTGACAAACCGGAGGAAGGTGGGGATGACGTCAAGTCA
GCATGCCCCTTACGTCCTGGGCTACACACGTACTACAATGCTACGGACAAAGGGTTGCGA
GCTAGCGATAGCAAGCTAATCCCATAAACCGTGGCTCAGTTCAGATTGCAGGCTGCAACT
CGCCTGCATGAAGGAGGAATCGCTAGTAATCCCAGGTCAGCATACTGGGGTGAATACGTT
CCCGGGCCTTGTACACACCGCCCGTCACACCATGGGAGTTGGCCACGCCCGAAGTCGTTA
CTCCAACCGCTTGCGGAGGAGGATGCCGAAAGCAGGGCTGATGACTGGGGTGAAGTCGTA
ACAAGGTAGCCGTACCGGAAGGTGTGGCTGGATCACCTCCT
>MG641929_Oculatella_mojaviensis_AM118_Clone_A
AGAGTTTGATCCTGGCTCAGGATGAACGCTGGCGGTATGCTTAACACATGCAAGTCGAAC
GGGCTCTTTCGGGAGCTAGTGGCGGACGGGTGAGTAACGCGTGAGGATCTGCCTACAGGA
CTGGGACAACAGCTGGAAACGGCTGCTAAAACCGGATGTGCCGAGAGGTGAAATATTTAT
AGCCTGTAGATGAGCTCGCGTCTGATTAGCTAGTTGGTAGTGTAATGGACTACCAAGGCG
ACGATCAGTAGCTGGTCTGAGAGGACGATCAGCCACACTGGGACTGAGACACGGCCCAGA
CTCCTACGGGAGGCAGCAGTGGGGAATTTTCCGCAATGGGCGCAAGCCTGACGGAGCAAT
ACCGCGTGAGGGAGGAAGGTCTGTGGATTGTAAACCTCTTTTGATAGGGAAGAAGTTCTG
ACGGTACCTATCGAATCAGCATCGGCTAACTCCGTGCCAGCAGCCGCGGTAATACGGAGG
ATGCAAGCGTTATCCGGAATTATTGGGCGTAAAGCGTCCGTAGGTGGTTAATCAAGTCTA
TTGTCAAAGCCTGGGGCTTAACCCTGGAGAGGCGGTGGAAACTGGTTGACTTGAGTGCGG
TAGGGGCAGAGGGAATTCCCAGTGTAGCGGTGAAATGCGTAGATATTGGGAAGAACACCG
GTGGCGAAAGCGCTCTGCTGGACCTGCACTGACACTGAGGGACGAAAGCTAGGGGAGCGA
AAGGGATTAGATACCCCTGTAGTCCTAGCTGTAAACGATGGATACTAGGTGTTGCACGTA
TCGACCCGTGCAGTGCCGTAGCTAACGCGTTAAGTATCCCGCCTGGGGAGTACGCTCGCA
AGAGTGAAACTCAAAGGAATTGACGGGGGCCCGCACAAGCGGTGGAGTATGTGGTTTAAT
TCGATGCAACGCGAAGAACCTTACCAGGACTTGACATGTCGCGAATCCCTTTGAAAGGAG
GGAGTGCCTTCGGGAGCGCGAACACAGGTGGTGCATGGCTGTCGTCAGCTCGTGTCGTGA
GATGTTGGGTTAAGTCCCGCAACGAGCGCAACCCACGTTTTTAGTTGCCATCATTCAGTT
GGGCACTCTAAAGAGACTGCCGGTGACAAACCGGAGGAAGGTGGGGATGACGTCAAGTCA
GCATGCCCCTTACGTCCTGGGCTACACACGTACTACAATGCTGCGGACAAAGGGCAGCGA
GCGTGCGAACGCAAGCCAATCCCATAAACCGTGGCTCAGTTCAGATCGCAGGCTGCAACT
CGCCTGCGTGAAGGAGGAATCGCTAGTAATCGCAGGTCAGCATACTGCGGTGAATACGTT
CCCGGGCCTTGTACACACCGCCCGTCACACCATGGGAGTTGGTCACGCCCGAAGTCGTTA
CTCCAACCGTTCGCGGAGGAGGACGCCGAAGGCAGGGCTGATGACTGGGGTGAAGTCGTA
ACAAGGTAGCCGTACCGGAAGGTGTGGCTGGATCACCTCCT
>MG641930_Oculatella_mojaviensis_AM118_Clone_C
AGAGTTTGATCCTGGCTCAGGATGAACGCTGGCGGTATGCTTAACACATGCAAGTCGAAC
GGGCTCTTTCGGGAGCTAGTGGCGGACGGGTGAGTAACGCGTGAGGATCTGCCTACAGGA
CTGGGACAACAGCTGGAAACGGCTGCTAAAACCGGATGTGCCGAGAGGTGAAATATTTAT
AGCCTGTAGATGAGCTCGCGTCTGATTAGCTAGTTGGTAGTGTAATGGACTACCAAGGCG
ACGATCAGTAGCTGGTCTGAGAGGACGATCAGCCACACTGGGACTGAGACACGGCCCAGA
CTCCTACGGGAGGCAGCAGTGGGGAATTTTCCGCAATGGGCGCAAGCCTGACGGAGCAAT
ACCGCGTGAGGGAGGAAGGTCTGTGGATTGTAAACCTCTTTTGATAGGGAAGAAGTTCTG
ACGGTACCTATCGAATCAGCATCGGCTAACTCCGTGCCAGCAGCCGCGGTAATACGGAGG
ATGCAAGCGTTATCCGGAATTATTGGGCGTAAAGCGTCCGTAGGTGGTTAATCAAGTCTA
TTGTCAAAGCCTGGGGCTTAACCCTGGAGAGGCGGTGGAAACTGGTTGACTTGAGTGCGG
TAGGGGCAGAGGGAATTCCCAGTGTAGCGGTGAAATGCGTAGATATTGGGAAGAACACCG
GTGGCGAAAGCGCTCTGCTGGACCTGCACTGACACTGAGGGACGAAAGCTAGGGGAGCGA
AAGGGATTAGATACCCCTGTAGTCCTAGCTGTAAACGATGGATACTAGGTGTTGCACGTA
TCGACCCGTGCAGTGCCGTAGCTAACGCGTTAAGTATCCCGCCTGGGGAGTACGCTCGCA
AGAGTGAAACTCAAAGGAATTGACGGGGGCCCGCACAAGCGGTGGAGTATGTGGTTTAAT
TCGATGCAACGCGAAGAACCTTACCAGGACTTGACATGTCGCGAATCCCTTTGAAAGGAG
GGAGTGCCTTCGGGAGCGCGAACACAGGTGGTGCATGGCTGTCGTCAGCTCGTGTCGTGA
GATGTTGGGTTAAGTCCCGCAACGAGCGCAACCCACGTTTTTAGTTGCCATCATTTAGTT
GGGCACTCTAGAGAGACTGCCGGTGACAAACCGGAGGAAGGTGTGGATGACGTCAAGTCA
GCATGCCCCTTACGTCCTGGGCTACACACGTACTACAGTGCTTCACCAAAGGGCAGCAAG
CTAGCGATAGCAAGCCAATCGCATAAACGGAGGCTCATTTCAGATTGCACGCTGCAACTC
GCCTGTATGGAGCTGAATCGCTAGCAATCTCAGGTCAACATATTGCGGTGAATACGTTCC
CGGGCCTTGTACACACCGCCCGTCACACCATGGGAGTTGGCCACGCCCGAAGTCGTTACT
CCAACCGTTCGCGGAGGAGGATGCCGAAGGCAGGGCTGATGACTGGGGTGAAGTCGTAAC
AAGGTAGCCGTACCGGAAGGTGTGGCTGGATCACCTCCT
>MG641923_Schizothrix_cf_calcicola_AM57_Clone_C
AGAGTTTGATCCTGGCTCAGGATGAACGCTGGCGGTCTGCTTAACACATGCAAGTCGAAC
GGAGTCCTTCGGGACTTAGTGGCGGACGGGTGAGTAACGCGTGAGAATCTGCCTTCAGGA
TGGGGATAACAGTTGGAAACAGCTGCTAAAACCCAATGTGCCGAGAGGTGAAATATTAAT
AGCCTGAAGATGAGCTCGCGTCTGATTAGCTAGTTGGTGGGGTAAGAGCGTACCAAGGCG
ACGATCAGTAGCTGGTCTGAGAGGATGATCAGCCACACTGGGACTGAGACACGGCCCAGA
CTCCTACGGGAGGCAGCAGTGGGGAATTTTCCGCAATGGGCGCAAGCCTGACGGAGCAAG
ACCGCGTGCGGGACGAAGGCCTGTGGGTCGTAAACCGCTTTTGATAGGGAAGAATAACTG
ACGGTACCTATCGAATCAGCCTCGGCTAACTCCGTGCCAGCAGCCGCGGTAATACGGAGG
AGGCAAGCGTTATCCGGAATTATTGGGCGTAAAGCGTCCGCAGGTGGTTATGTAAGTCTG
CTGTCAAAGCCCGGGGCTCAACCCTGGAGAGGCAGTGGAAACTACATGACTAGAGTGTGG
TAGGGGCAGAGGGAATTCCCAGTGTAGCGGTGAAATGCGTAGATATTGGGAAGAACACCG
GTGGCGAAAGCGCTCTGCTGGGCCTGCACTGACACTGAGGGACGAAAGCTAGGGGAGCGA
AAGGGATTAGATACCCCTGTAGTCCTAGCCGTAAACGATGGACACTAGGTGTTGCCCGTA
TCGACCCGGGCAGTGCCGTAGCTAACGCGTTAAGTGTCCCGCCTGGGGAGTACGCTCGCA
AGAGTGAAACTCAAAGGAATTGACGGGGGCCCGCACAAGCGGTGGAGTATGTGGTTTAAT
TCGATGCAACGCGAAGAACCTTACCAGGGCTTGACATGTCGCGAACTCTGTGAAGCAGGA
GGTGCCTTCGGGAGCGCGAACACAGGTGGTGCATGGCTGTCGTCAGCTCGTGTCGTGAGA
TGTTGGGTTAAGTCCCGCAACGAGCGCAACCCTCGTTTTTAGTTGCCATCATTTAGTTGG
GCACTCTAAAGAGACTGCCGGTGACAAACCGGAGGAAGGTGGGGATGACGTCAAGTCAGC
ATGCCCCTTACGTCCTGGGCTACACACGTACTACAATGCTGCGGACAAAGGGCAGCGAGC
GTGCGAACGCAAGCCAATCCCATAAACCGTGGCTCAGTTCAGATCGCAGGCTGCAACTCG
CCTGCGTGAAGGAGGAATCGCTAGTAATCGCAGGTCAGCATACTGCGGTGAATACGTTCC
CGGGCCTTGTACACACCGCCCGTCACACCATGGGAGTTGGTCACGCCCGAAGTCGTTACT
CCAACCGTTCGCGGAGGAGGACGCCGAAGGCAGGGCTGATGACTGGGGTGAAGTCGTAAC
AAGGTAGCCGTACCGGAAGGTGTGGCTGGATCACCTCCT
>MG641924_Schizothrix_cf_calcicola_AM57_Clone_D
AGAGTTTGATCCTGGCTCAGGATGAACGCTGGCGGTCTGCTTAACACATGCAAGTCGAAC
GGAGTCCTTCGGGACTTAGTGGCGGACGGGTGAGTAACGCGTGAGAATCTGCCTTCAGGA
TGGGGATAACAGTTGGAAACAGCTGCTAAAACCCAATGTGCCGAGAGGTGAAATATTAAT
AGCCTGAAGATGAGCTCGCGTCTGATTAGCTAGTTGGTGGGGTAAGAGCGTACCAAGGCG
ACGATCAGTAGCTGGTCTGAGAGGATGATCAGCCACACTGGGACTGAGACACGGCCCAGA
CTCCTACGGGAGGCAGCAGTGGGGAATTTTCCGCAATGGGCGCAAGCCTGACGGAGCAAG
ACCGCGTGCGGGACGAAGGCCTGTGGGTCGTAAACCGCTTTTGATAGGGAAGAATAACTG
ACGGTACCTATCGAATCAGCCTCGGCTAACTCCGTGCCAGCAGCCGCGGTAATACGGAGG
AGGCAAGCGTTATCCGGAATTATTGGGCGTAAAGCGTCCGCAGGTGGTTATGTAAGTCTG
CTGTCAAAGCCCGGGGCTCAACCCTGGAGAGGCAGTGGAAACTACATGACTAGAGTGTGG
TAGGGGCAGAGGGAATTCCCAGTGTAGCGGTGAAATGCGTAGATATTGGGAAGAACACCG
GTGGCGAAAGCGCTCTGCTGGGCCTGCACTGACACTGAGGGACGAAAGCTAGGGGAGCGA
AAGGGATTAGATACCCCTGTAGTCCTAGCCGTAAACGATGGACACTAGGTGTTGCCCGTA
TCGACCCGGGCAGTGCCGTAGCTAACGCGTTAAGTGTCCCGCCTGGGGAGTACGCTCGCA
AGAGTGAAACTCAAAGGAATTGACGGGGGCCCGCACAAGCGGTGGAGTATGTGGTTTAAT
TCGATGCAACGCGAAGAACCTTACCAGGGCTTGACATGTCGCGAACTCTGTGAAGCAGGA
GGTGCCTTCGGGAGCGCGAACACAGGTGGTGCATGGCTGTCGTCAGCTCGTGTCGTGAGA
TGTTGGGTTAAGTCCCGCAACGAGCGCAACCCTCGTTTTTAGTTGCCATCATTTAGTTGG
GCACTCTAAAGAGACTGCCGGTGACAAACCGGAGGAAGGTGGGGATGACGTCAAGTCAGC
ATGCCCCTTACGTCCTGGGCTACACACGTACTACAATGCTGCGGACAAAGGGCAGCGAGC
GTGCGAACGCAAGCCAATCCCATAAACCGTGGCTCAGTTCAGATCGCAGGCTGCAACTCG
CCTGCGTGAAGGAGGAATCGCTAGTAATCGCAGGTCAGCATACTGCGGTGAATACGTTCC
CGGGCCTTGTACACACCGCCCGTCACACCATGGGAGTTGGTCACGCCCGAAGTCGTTACT
CCAACCGTTCGCGGAGGAGGACGCCGAAGGCAGGGCTGATGACTGGGGTGAAGTCGTAAC
AAGGTAGCCGTACCGGAAGGTGTGGCTGGATCACCTCCT
>MG641925_Schizothrix_cf_calcicola_AM116_Clone_A
AGAGTTTGATCCTGGCTCAGGATGAACGCTGGCGGTCTGCTTAACACATGCAAGTCGAAC
GGAGTCCTTCGGGACTTAGTGGCGGACGGGTGAGTAACGCGTGAGAATCTGCCTTCAGGA
TGGGGATAACAGTTGGAAACAGCTGCTAAAACCCAATGTGCCGAGAGGTGAAATATTAAT
AGCCTGAAGATGAGCTCGCGTCTGATTAGCTAGTTGGTGGGGTAAGAGCGTACCAAGGCG
ACGATCAGTAGCTGGTCTGAGAGGATGATCAGCCACACTGGGACTGAGACACGGCCCAGA
CTCCTACGGGAGGCAGCAGTGGGGAATTTTCCGCAATGGGCGCAAGCCTGACGGAGCAAG
ACCGCGTGCGGGACGAAGGCCTGTGGGTCGTAAACCGCTTTTGATAGGGAAGAATAACTG
ACGGTACCTATCGAATCAGCCTCGGCTAACTCCGTGCCAGCAGCCGCGGTAATACGGAGG
AGGCAAGCGTTATCCGGAATTATTGGGCGTAAAGCGTCCGCAGGTGGTTATGTAAGTCTG
CTGTCAAAGCCCGGGGCTCAACCCTGGAGAGGCAGTGGAAACTACATGACTAGAGTGTGG
TAGGGGCAGAGGGAATTCCCAGTGTAGCGGTGAAATGCGTAGATATTGGGAAGAACACCG
GTGGCGAAAGCGCTCTGCTGGGCCTGCACTGACACTGAGGGACGAAAGCTAGGGGAGCGA
AAGGGATTAGATACCCCTGTAGTCCTAGCCGTAAACGATGGACACTAGGTGTTGCCCGTA
TCGACCCGGGCAGTGCCGTAGCTAACGCGTTAAGTGTCCCGCCTGGGGAGTACGCTCGCA
AGAGTGAAACTCAAAGGAATTGACGGGGGCCCGCACAAGCGGTGGAGTATGTGGTTTAAT
TCGATGCAACGCGAAGAACCTTACCAGGGCTTGACATGTCGCGAACTCTTGTGAAAGCAG
GAGGTGCCTTCGGGAGCGCGAACACAGGTGGTGCATGGCTGTCGTCAGCTCGTGTCGTGA
GATGTTGGGTTAAGTCCCGCAACGAGCGCAACCCTCGTTTTTAGTTGCCATCATTTAGTT
GGGCACTCTAAAGAGACTGCCGGTGACAAACCGGAGGAAGGTGGGGATGACGTCAAGTCA
GCATGCCCCTTACGTCCTGGGCTACACACGTACTACAATGCTGCGGACAAAGGGCAGCGA
GCGTGCGAACGCAAGCCAATCCCATAAACCGTGGCTCAGTTCAGATCGCAGGCTGCAACT
CGCCTGCGTGAAGGAGGAATCGCTAGTAATCGCAGGTCAGCATACTGCGGTGAATACGTT
CCCGGGCCTTGTACACACCGCCCGTCACACCATGGGAGTTGGTCACGCCCGAAGTCGTTA
CTCCAACCGTTCGCGGAGGAGGACGCCGAAGGCAGGGCTGATGACTGGGGTGAAGTCGTA
ACAAGGTAGCCGTACCGGAAGGTGTGGCTGGATCACCTCCT
>MG641926_Schizothrix_cf_calcicola_AM116_Clone_D
AGAGTTTGATCCTGGCTCAGGATGAACGCTGGCGGTCTGCTTAACACATGCAAGTCGAAC
GGAGTCCTTCGGGACTTAGTGGCGGACGGGTGAGTAACGCGTGAGAATCTGCCTTCAGGA
TGGGGATAACAGTTGGAAACAGCTGCTAAAACCCAATGTGCCGAGAGGTGAAATATTAAT
AGCCTGAAGATGAGCTCGCGTCTGATTAGCTAGTTGGTGGGGTAAGAGCGTACCAAGGCG
ACGATCAGTAGCTGGTCTGAGAGGATGATCAGCCACACTGGGACTGAGACACGGCCCAGA
CTCCTACGGGAGGCAGCAGTGGGGAATTTTCCGCAATGGGCGCAAGCCTGACGGAGCAAG
ACCGCGTGCGGGACGAAGGCCTGTGGGTCGTAAACCGCTTTTGATAGGGAAGAATAACTG
ACGGTACCTATCGAATCAGCCTCGGCTAACTCCGTGCCAGCAGCCGCGGTAATACGGAGG
AGGCAAGCGTTATCCGGAATTATTGGGCGTAAAGCGTCCGCAGGTGGTTATGTAAGTCTG
CTGTCAAAGCCCGGGGCTCAACCCTGGAGAGGCAGTGGAAACTACATGACTAGAGTGTGG
TAGGGGCAGAGGGAATTCCCAGTGTAGCGGTGAAATGCGTAGATATTGGGAAGAACACCG
GTGGCGAAAGCGCTCTGCTGGGCCTGCACTGACACTGAGGGACGAAAGCTAGGGGAGCGA
AAGGGATTAGATACCCCTGTAGTCCTAGCCGTAAACGATGGACACTAGGTGTTGCCCGTA
TCGACCCGGGCAGTGCCGTAGCTAACGCGTTAAGTGTCCCGCCTGGGGAGTACGCTCGCA
AGAGTGAAACTCAAAGGAATTGACGGGGGCCCGCACAAGCGGTGGAGTATGTGGTTTAAT
TCGATGCAACGCGAAGAACCTTACCAGGGCTTGACATGTCGCGAACTCTTGTGAAAGCAG
GAGGTGCCTTCGGGAGCGCGAACACAGGTGGTGCATGGCTGTCGTCAGCTCGTGTCGTGA
GATGTTGGGTTAAGTCCCGCAACGAGCGCAACCCTCGTTTTTAGTTGCCATCATTTAGTT
GGGCACTCTAAAGAGACTGCCGGTGACAAACCGGAGGAAGGTGGGGATGACGTCAAGTCA
GCATGCCCCTTACGTCCTGGGCTACACACGTACTACAATGCTGCGGACAAAGGGCAGCGA
GCGTGCGAACGCAAGCCAATCCCATAAACCGTGGCTCAGTTCAGATCGCAGGCTGCAACT
CGCCTGCGTGAAGGAGGAATCGCTAGTAATCGCAGGTCAGCATACTGCGGTGAATACGTT
CCCGGGCCTTGTACACACCGCCCGTCACACCATGGGAGTTGGTCACGCCCGAAGTCGTTA
CTCCAACCGTTCGCGGAGGAGGACGCCGAAGGCAGGGCTGATGACTGGGGTGAAGTCGTA
ACAAGGTAGCCGTACCGGAAGGTGTGGCTGGATCACCTCCT
>MG641927_Schizothrix_cf_calcicola_AM125_Clone_B
AGAGTTTGATCCTGGCTCAGGATGAACGCTGGCGGTCTGCTTAACACATGCAAGTCGAAC
GGAGTCCTTCGGGACTTAGTGGCGGACGGGTGAGTAACGCGTGAGAATCTGCCTTCAGGA
TGGGGATAACAGTTGGAAACAGCTGCTAAAACCCAATGTGCCGAGAGGTGAAATATTAAT
AGCCTGAAGATGAGCTCGCGTCTGATTAGCTAGTTGGTGGGGTAAGAGCGTACCAAGGCG
ACGATCAGTAGCTGGTCTGAGAGGATGATCAGCCACACTGGGACTGAGACACGGCCCAGA
CTCCTACGGGAGGCAGCAGTGGGGAATTTTCCGCAATGGGCGCAAGCCTGACGGAGCAAG
ACCGCGTGCGGGACGAAGGCCTGTGGGTCGTAAACCGCTTTTGATAGGGAAGAATAACTG
ACGGTACCTATCGAATCAGCCTCGGCTAACTCCGTGCCAGCAGCCGCGGTAATACGGAGG
AGGCAAGCGTTATCCGGAATTATTGGGCGTAAAGCGTCCGCAGGTGGTTATGTAAGTCTG
CTGTCAAAGCCCGGGGCTCAACCCTGGAGAGGCAGTGGAAACTACATGACTAGAGTGTGG
TAGGGGCAGAGGGAATTCCCAGTGTAGCGGTGAAATGCGTAGATATTGTGAAAGAACACC
GTCGGCGAAAGCGCTCTGCTGGGCCTGCACTGACACTGAGGGACGAAAGCTAGGGGAGCG
AAAGGGATTAGATACCCCTGTAGTCCTAGCCGTAAACGATGGACACTAGGTGTTGCCCGT
ATCGACCCGGGCAGTGCCGTAGCTAACGCGTTAAGTGTCCCGCCTGGGGAGTACGCTCGC
AAGAGTGAAACTCAAAGGAATTGACGGGGGCCCGCACAAGCGGTGGAGTATGTGGTTTAA
TTCGATGCAACGCGAAGAACCTTACCAGGGCTTGACATGTCGCGAACTCTTGTGAAAGCA
GGAGGTGCCTTCGGGAGCGCGAACACAGGTGGTGCATGGCTGTCGTCAGCTCGTGTCGTG
AGATGTTGGGTTAAGTCCCGCAACGAGCGCAACCCTCGTTTTTAGTTGCCATCATTTAGT
TGGGCACTCTAAAGAGACTGCCGGTGACAAACCGGAGGAAGGTGGGGATGACGTCAAGTC
AGCATGCCCCTTACGTCCTGGGCTACACACGTACTACAATGCTGCGGACAAAGGGCAGCG
AGCGTGCGAACGCAAGCCAATCCCATAAACCGTGGCTCAGTTCAGATCGCAGGCTGCAAC
TCGCCTGCGTGAAGGAGGAATCGCTAGTAATCGCAGGTCAGCATACTGCGGTGAATACGT
TCCCGGGCCTTGTACACACCGCCAGTCACACCATGGGGAGTTGGTCACGCCCGAAGTCGT
TACTCCAACCGTTCGCGGGAGGAGGACGCCGAAGGCAGGGCTGATGACTGGGGTGAAGTC
GTAACAAGGTAGCCGTACCGGAAGGTGTGGCTGGATCACCTCCT
>MG641928_Schizothrix_cf_calcicola_AM125_Clone_D
AGAGTTTGATCCTGGCTCAGGATGAACGCTGGCGGTCTGCTTAACACATGCAAGTCGAAC
GGAGTCCTTCGGGACTTAGTGGCGGACGGGTGAGTAACGCGTGAGAATCTGCCTTCAGGA
TGGGGATAACAGTTGGAAACAGCTGCTAAAACCCAATGTGCCGAGAGGTGAAATATTAAT
AGCCTGAAGATGAGCTCGCGTCTGATTAGCTAGTTGGTGGGGTAAGAGCGTACCAAGGCG
ACGATCAGTAGCTGGTCTGAGAGGATGATCAGCCACACTGGGACTGAGACACGGCCCAGA
CTCCTACGGGAGGCAGCAGTGGGGAATTTTCCGCAATGGGCGCAAGCCTGACGGAGCAAG
ACCGCGTGCGGGACGAAGGCCTGTGGGTCGTAAACCGCTTTTGATAGGGAAGAATAACTG
ACGGTACCTATCGAATCAGCCTCGGCTAACTCCGTGCCAGCAGCCGCGGTAATACGGAGG
AGGCAAGCGTTATCCGGAATTATTGGGCGTAAAGCGTCCGCAGGTGGTTATGTAAGTCTG
CTGTCAAAGCCCGGGGCTCAACCCTGGAGAGGCAGTGGAAACTACATGACTAGAGTGTGG
TAGGGGCAGAGGGAATTCCCAGTGTAGCGGTGAAATGCGTAGATATTGTGAAAGAACACC
GTCGGCGAAAGCGCTCTGCTGGGCCTGCACTGACACTGAGGGACGAAAGCTAGGGGAGCG
AAAGGGATTAGATACCCCTGTAGTCCTAGCCGTAAACGATGGACACTAGGTGTTGCCCGT
ATCGACCCGGGCAGTGCCGTAGCTAACGCGTTAAGTGTCCCGCCTGGGGAGTACGCTCGC
AAGAGTGAAACTCAAAGGAATTGACGGGGGCCCGCACAAGCGGTGGAGTATGTGGTTTAA
TTCGATGCAACGCGAAGAACCTTACCAGGGCTTGACATGTCGCGAACTCTTGTGAAAGCA
GGAGGTGCCTTCGGGAGCGCGAACACAGGTGGTGCATGGCTGTCGTCAGCTCGTGTCGTG
AGATGTTGGGTTAAGTCCCGCAACGAGCGCAACCCTCGTTTTTAGTTGCCATCATTTAGT
TGGGCACTCTAAAGAGACTGCCGGTGACAAACCGGAGGAAGGTGGGGATGACGTCAAGTC
AGCATGCCCCTTACGTCCTGGGCTACACACGTACTACAATGCTGCGGACAAAGGGCAGCG
AGCGTGCGAACGCAAGCCAATCCCATAAACCGTGGCTCAGTTCAGATCGCAGGCTGCAAC
TCGCCTGCGTGAAGGAGGAATCGCTAGTAATCGCAGGTCAGCATACTGCGGTGAATACGT
TCCCGGGCCTTGTACACACCGCCAGTCACACCATGGGGAGTTGGTCACGCCCGAAGTCGT
TACTCCAACCGTTCGCGGGAGGAGGACGCCGAAGGCAGGGCTGATGACTGGGGTGAAGTC
GTAACAAGGTAGCCGTACCGGAAGGTGTGGCTGGATCACCTCCT
>MG641921_Trichocoleus_desertorum_CAU7_Clone_1
AGAGTTTGATCCTGGCTCAGGATGAACGCTGGCGGTATGCTTAACACATGCAAGTCGAAC
GGAGTGCTTCGGCACTTAGTGGCGGACGGGTGAGTAACGCGTGAGAATCTAGCTTTAGGA
CGGGGACAACGACTGGAAACGGTCGCTAAGACCCGATGTGCCGGAAGGTGAAAGTATTCA
TTTAGCCTGAAGATGAGCTCGCGTCTGATTAGCTAGTTGGAGTGGTAAAGGCACACCAAG
GCATTGATCAGTAGCTGGTCTGAGAGGATGATCAGCCACACTGGGACTGAGACACGGCCC
AGACTCCTACGGGAGGCAGCAGTGGGGAATTTTCCGCAATGGGCGAAAGCCTGACGGAGC
AATACCGCGTGAGGGAGGAAGGCCTGTGGGTTGTAAACCTCTTTTCTCAAGGAAGAAGAC
AGTGACGGTACTTGAGGAATCAGCATCGGCTAACTCCGTGCCAGCAGCCGCGGTAAGACG
GAGGATGCAAGCGTTATCCGGAATTATTGGGCGTAAAGCGTCCGCAGGTGGACATACAAG
TCTGCTGTCAAAGCGCAGAGCTTAACTCTGTACAGGCGGTGGAAACTGTATATCTTGAGT
ATGGTAGGGGTAGAGGGAATTCCCGGTGTAGCGGTGAAATGCGTAGATATCGGGAAGAAC
ACCAGTGGCGAAAGCGCTCTGCTGGACCATAACTGACACTGAGGGACGAAAGCTAGGGGA
GCGAAAGGGATTAGATACCCCTGTAGTCCTAGCCGTAAACGATGGACACTAGGTGTTGCC
CGTATCGACCCGGGCAGTGCCGTAGCTAATGCGTTAAGTGTCCCGCCTGGGGAGTACGCT
CGCAAGAGTGAGACTCAAAGGAATTGACGGGGGCCCGCACAAGCGGTGGAGTATGTGGTT
TAATTCGATGCAACGCGAAGAACCTTACCAGGGCTTGACATGTCGCGAATCCTCTTGAAA
GGGAGGAGTGCCTTCGGGAGCGCGAACACAGGTGGTGCATGGCTGTCGTCAGCTCGTGTC
GTGAGATGTTGGGTTAAGTCCCGCAACGAGCGCAACCCTCGTTTTTAGTTGCCAGCATTG
AGTTGGGCACTCTAGAGAGACTGCCGGTGACAAACCGGAGGAAGGTGGGGATGACGTCAA
GTCAGCATGCCCCTTACGTCCTGGGCTACACACGTACTACAATGCTATGGACAGAGAGTT
GCCAACTCGCGAGAGTGAGCTAATCTCGTAAACCATGGCTCAGTTCAGATTGCAGGCTGC
AACTCGCCTGCATGAAGGCGGAATCGCTAGTAATCGCAGGTCAGCATACTGCGGTGAATA
CGTTCCCGGGCCTTGTACACACCGCCCGTCACACCATGGGAGTTGGCCACGCCCGAAGTC
GTTACTCCAACCATTCGTGGAGGAGGACGCCGAAAGCAGGGCTGATGACTGGGGTGAAGT
CGTAACAAGGTAGCCGTACCGGAAGGTGTGGCTGGATCACCTCCT
>MG641922_Trichocoleus_desertorum_CAU7_Clone_2
AGAGTTTGATCCTGGCTCAGGATGAACGCTGGCGGTATGCTTAACACATGCAAGTCGAAC
GGAGTGCTTCGGCACTTAGTGGCGGACGGGTGAGTAACGCGTGAGAATCTAGCTTTAGGA
CGGGGACAACGACTGGAAACGGTCGCTAAGACCCGATGTGCCGGAAGGTGAAAGTATTCA
TTTAGCCTGAAGATGAGCTCGCGTCTGATTAGCTAGTTGGAGTGGTAAAGGCACACCAAG
GCATTGATCAGTAGCTGGTCTGAGAGGATGATCAGCCACACTGGGACTGAGACACGGCCC
AGACTCCTACGGGAGGCAGCAGTGGGGAATTTTCCGCAATGGGCGAAAGCCTGACGGAGC
AATACCGCGTGAGGGAGGAAGGCCTGTGGGTTGTAAACCTCTTTTCTCAAGGAAGAAGAC
AGTGACGGTACTTGAGGAATCAGCATCGGCTAACTCCGTGCCAGCAGCCGCGGTAAGACG
GAGGATGCAAGCGTTATCCGGAATTATTGGGCGTAAAGCGTCCGCAGGTGGACATACAAG
TCTGCTGTCAAAGCGCAGAGCTTAACTCTGTACAGGCGGTGGAAACTGTATATCTTGAGT
ATGGTAGGGGTAGAGGGAATTCCCGGTGTAGCGGTGAAATGCGTAGATATCGGGAAGAAC
ACCAGTGGCGAAAGCGCTCTGCTGGACCATAACTGACACTGAGGGACGAAAGCTAGGGGA
GCGAAAGGGATTAGATACCCCTGTAGTCCTAGCCGTAAACGATGGACACTAGGTGTTGCC
CGTATCGACCCGGGCAGTGCCGTAGCTAATGCGTTAAGTGTCCCGCCTGGGGAGTACGCT
CGCAAGAGTGAGACTCAAAGGAATTGACGGGGGCCCGCACAAGCGGTGGAGTATGTGGTT
TAATTCGATGCAACGCGAAGAACCTTACCAGGGCTTGACATGTCGCGAATCCTCTTGAAA
GGGAGGAGTGCCTTCGGGAGCGCGAACACAGGTGGTGCATGGCTGTCGTCAGCTCGTGTC
GTGAGATGTTGGGTTAAGTCCCGCAACGAGCGCAACCCTCGTTTTTAGTTGCCAGCATTG
AGTTGGGCACTCTAGAGAGACTGCCGGTGACAAACCGGAGGAAGGTGGGGATGACGTCAA
GTCAGCATGCCCCTTACGTCCTGGGCTACACACGTACTACAATGCTATGGACAGAGAGTT
GCCAACTCGCGAGAGTGAGCTAATCTCGTAAACCATGGCTCAGTTCAGATTGCAGGCTGC
AACTCGCCTGCATGAAGGCGGAATCGCTAGTAATCGCAGGTCAGCATACTGCGGTGAATA
CGTTCCCGGGCCTTGTACACACCGCCCGTCACACCATGGGAGTTGGCCACGCCCGAAGTC
GTTACTCCAACCATTCGTGGAGGAGGACGCCGAAAGCAGGGCTGATGACTGGGGTGAAGT
CGTAACAAGGTAGCCGTACCGGAAGGTGTGGCTGGATCACCTCCT
>MG641919_Microcoleus_steenstrupii_CAU8_Clone_1
AGAGTTTGATCCTGGCTCAGGATGAACGCTGGCGGTATGCTTAACACATGCAAGTCGAAC
GAATCCCTTAGGGGATTAGTGGCGGACGGGTGAGTAACGCGTGAGAGTTTACCAAAAGGA
CTGGGACAACCACTGGAAACGGTGGCTAATACCGGATGAACCGAAAAGTAAAAAGGGAAA
CCTGCCTTTTGAAGAGCTCGCGTCTGATTAGCTAGTTGGTGAGGTAAGAGCTCACCAAGG
CAGCGATCAGTAGCTGGTCTGAGAGGATGACCAGCCACACTGGGACTGAGACACGGCCCA
GACTCCTACGGGAGGCAGCAGTGGGGAATTTTCCGCAATGGGCGAAAGCCTGACGGAGCA
ATACCGCGTGAGGGAAGAAGGCTCTTGGGTCGTAAACCTCTTTTATCAGGGAAGAAAAAA
ATGACAGTACCTGAAGAATCAGCCTCGGCTAACTCCGTGCCAGCAGCCGCGGTAATACGG
AGGAGGCAAGCGTTATCCGGAATTATTGGGCGTAAAGCGTCCGCAGGTGGCTTATCAAGT
CTGCTGTCAAAGAGTGGGGCTTAACCCCATCAAGGCAGTGGAAACTGGCAAGCTAGAGTG
CCGTAGGGGTAGAGGGAATTCCCGGTGTAGCGGTGAAATGCGTAGAGATCGGGAAGAACA
TCGGTGGCGAAAGCGCTCTACTGGACGGCAACTGACACTCAGGGACAAAAGCTAGGGGAG
CGAATGGGATTAGATACCCCAGTAGTCCTAGCCGTAAACGATGGATACTAGGTGTGGCTT
GTATCGACCCGAGCCGTGCCGTAGCTAACGCGTTAAGTATCCCGCCTGGGGAGTACGCAC
GCAAGTGTGAAACTCAAAGGAATTGACGGGGGCCCGCACAAGCGGTGGAGTATGTGGTTT
AATTCGATGCAACGCGAAGAACCTTACCAGGGCTTGACATGTCCGGAACCTCAGGGAAAC
TTGGGGGTGCCTTCGGGAGCCGGAACACAGGTGGTGCATGGCTGTCGTCAGCTCGTGTCG
TGAGATGTTGGGTTAAGTCCCGCAACGAGCGCAACCCTCGTCCTTAGTTGCCAGCATTAA
GTTGGGCACTCTAGGGAGACTGCCGGTGACAAACCGGAGGAAGGTGGGGATGACGTCAAG
TCAGCATGCCCCTTACGCCCTGGGCTACACACGTACTACAATGCTACGGACAAAGGGCAG
CAAGCCAGCGATGGCAAGCTAATCCCAGAAACCGTGGCTCAGTTCAGATTGCAGGCTGCA
ACTCGCCTGCATGAAGGAGGAATCGCTAGTAATTGCAGGTCAGCATACTGCAGTGAATCC
GTTCCCGGGCCTTGTACACACCGCCCGTCACACCATGGAAGTTGGCCACGCCCGAAGTCG
TTACCCTAACCGTTCGCGGAGGGGGATGCCGAAGGCAGGGCTGATGACTGGGGTGAAGTC
GTAACAAGGTAGCCGTACCGGAAGGTGTGGCTGGATCACCTCCT
>MG641920_Microcoleus_steenstrupii_CAU8_Clone_2
AGAGTTTGATCCTGGCTCAGGATGAACGCTGGCGGTATGCTTAACATATGCAAGTCGAAC
GAATCCCTTAGGGGATTAGTGGCGGACGGGTGAGTAACGCGTGAGAATTTACCAAAAGGA
CTGGGACAACCACTGGAAACGGTGGCTAATACCGGATGAACCGAAAAGTAAAAGGGGAAA
CCTGCCTTTTGAAGAGCTCGCGTCTGATTAGCTAGTTGGTGAGGTAAGAGCTCACCAAGG
CAGCGATCAGTAGCTGGTCTGAGAGGATGACCAGCCACACTGGGACTGAGACACGGCCCA
GACTCCTACGGGAGGCAGCAGTGGGGAATTTTCCGCAATGGGCGAAAGCCTGACGGAGCA
ATACCGCGTGAGGGAAGAAGGCTCTTGGGTCGTAAACCTCTTTTATCAGGGAAGAAAAAA
ATGACGGTACCTGAAGAATCAGCCTCGGCTAACTCCGTGCCAGCAGCCGCGGTAATACGG
AGGAGGCAAGCGTTATCCGGAATTATTGGGCGTAAAGCGTCCGCAGGTGGCTTATCAAGT
CTGCTGTCAAAGAGTGGGGCTTAACCCCATCAAGGCAGTGGAAACTGGCAAGCTAGAGTG
CCGTAGGGGTAGAGGGAATTCCCGGTGTAGCGGTGAAATGCGTAGAGATCGGGAAGAACA
TCGGTGGCGAAAGCGCTCTACTGGACGGCAACTGACACTCAGGGACGAAAGCTAGGGGAG
CGAATGGGATTAGATACCCCAGTAGTCCTAGCCGTAAACGATGGATACTAGGTGTGGCTT
GTATCGACCCGAGCCGTGCCGTAGCTAACGCGTTAAGTATCCCGCCTGGGGAGTACGCAC
GCAAGTGTGAAACTCAAAGGAATTGACGGGGGCCCGCACAAGCGGTGGAGTATGTGGTTT
AATTCGATGCAACGCGAAGAACCTTACCAGGGCTTGACATGTCCGGAACCTCAGGGGAAC
TTGGGGGTGCCTTCGGGAGCCGGAACACAGGTGGTGCATGGCTGTCGTCAGCTCGTGTCG
TGAGATGTTGGGTTAAGTCCCGCAGCGAGCGCAACCCTCGTCCTTAGTTGCCAGCATTAA
GTTGGGCACTCTAGGGAGACTGCCGGTGACAAACCGGAGGAAGGTGGGGATGACGTCAAG
TCAGCATGCCCCTTACGCCCTGGGCTACACACGTACTACAATGCTACGGACAAAGGGCAG
CAAGCCAGCGATGGCAAGCTAATCCCAGAAACCGTGGCTCAGTTCAGATTGCAGGCTGCA
ACTCGCCTGCATGAAGGAGGAATCGCTAGTAATTGCAGGTCAGCATACTGCAGTGAATCC
GTTCCCGGGCCTTGTACACACCGCCCGTCACACCATGGAAGTTGGCCACGCCCGAAGTCG
TTACCCTAACCGTTCGCGGAGGGGGATGCCGAAGGCAGGGCTGATGACTGGGGTGAAGTC
GTAACAAGGTAGCCGTACCGGAAGGTGTGGCTGGATCACCTCCT
